# Supplementary material for: Computational Discovery of Cancer Immunotherapy Targets by Intercellular CRISPR Screens
Source: Front Immunol. 2022 May 16;13:884561. doi: 10.3389/fimmu.2022.884561 (PMC9149307; doi:10.3389/fimmu.2022.884561)
Supplement: Supplementary file 3 [file Table_2.xlsx]

## Sheet: Intercellular
Rank	CTL gene	TNBC gene	Known effect	Clinical stage	CTL gene is expressed	CTL normZ score	TNBC gene is expressed in 4T1	4T1 normZ score	TNBC gene is expressed in EMT6	EMT6 normZ score	Intercellular normZ score	Intercellular FDR synth	Intercellular FDR supp
1	Ifng	Ifngr2	CTL-activating	Phase III	TRUE	1.19	TRUE	17.88	TRUE	7.87	14.065	1	1.50354e-41
2	Ifng	Ifngr1	CTL-activating	Phase III	TRUE	1.19	TRUE	16.83	TRUE	7.84	13.525	1	1.34308e-38
3	Pdcd1	Cd274	CTL-suppressive	Approved for TNBC	TRUE	-11.33	FALSE	0.12	FALSE	-0.95	-11.33	1.12428e-26	1
3	Pdcd1	Pdcd1lg2	CTL-suppressive		TRUE	-11.33	FALSE	0.31	FALSE	-0.25	-11.33	1.12428e-26	1
5	Pdcd1	Fam3c	Unknown		TRUE	-11.33	TRUE	-0.01	TRUE	0.77	-10.95	5.3435e-25	1
6	Alb	B2m	Unknown		FALSE	0.65	TRUE	10.97	TRUE	7.48	9.225	1	2.2803e-17
7	Havcr2	Ceacam1	CTL-suppressive	Phase III	TRUE	-7.12	FALSE	-0.79	FALSE	0.85	-7.12	6.50935e-10	1
8	Havcr2	Lgals9	CTL-suppressive	Phase III	TRUE	-7.12	TRUE	1.29	TRUE	-0.1	-6.525	3.28107e-08	1
9	Itgav	Calr	Unknown		TRUE	1.33	TRUE	4.28	TRUE	3.81	5.375	1	4.61889e-05
10	Lta	Tnfrsf1a	Unknown		TRUE	1.19	TRUE	2.49	TRUE	5.05	4.96	1	0.00034013
11	Ifna1	Ifnar1	CTL-activating		FALSE	-1.75	TRUE	3.7	TRUE	4.73	4.215	1	0.00251079
11	Ifna11	Ifnar1	CTL-activating		FALSE	1.38	TRUE	3.7	TRUE	4.73	4.215	1	0.00251079
11	Ifna12	Ifnar1	CTL-activating		FALSE	0.8	TRUE	3.7	TRUE	4.73	4.215	1	0.00251079
11	Ifna13	Ifnar1	CTL-activating		FALSE	-0.58	TRUE	3.7	TRUE	4.73	4.215	1	0.00251079
11	Ifna14	Ifnar1	CTL-activating		FALSE	0.2	TRUE	3.7	TRUE	4.73	4.215	1	0.00251079
11	Ifna15	Ifnar1	CTL-activating		FALSE	0.68	TRUE	3.7	TRUE	4.73	4.215	1	0.00251079
11	Ifna16	Ifnar1	CTL-activating		FALSE	-1.02	TRUE	3.7	TRUE	4.73	4.215	1	0.00251079
11	Ifna2	Ifnar1	CTL-activating	Approved for other cancer	FALSE	0.17	TRUE	3.7	TRUE	4.73	4.215	1	0.00251079
11	Ifna4	Ifnar1	CTL-activating		FALSE	-0.29	TRUE	3.7	TRUE	4.73	4.215	1	0.00251079
11	Ifna5	Ifnar1	CTL-activating		FALSE	0.64	TRUE	3.7	TRUE	4.73	4.215	1	0.00251079
11	Ifna6	Ifnar1	CTL-activating		FALSE	-1.44	TRUE	3.7	TRUE	4.73	4.215	1	0.00251079
11	Ifna7	Ifnar1	CTL-activating		FALSE	0.93	TRUE	3.7	TRUE	4.73	4.215	1	0.00251079
11	Ifna9	Ifnar1	CTL-activating		FALSE	-2.28	TRUE	3.7	TRUE	4.73	4.215	1	0.00251079
11	Ifnab	Ifnar1	Unknown		FALSE	0.77	TRUE	3.7	TRUE	4.73	4.215	1	0.00251079
11	Ifnb1	Ifnar1	Unknown		FALSE	0.07	TRUE	3.7	TRUE	4.73	4.215	1	0.00251079
11	Ifne	Ifnar1	Unknown		FALSE	0.32	TRUE	3.7	TRUE	4.73	4.215	1	0.00251079
11	Ifnk	Ifnar1	Unknown		FALSE	1.09	TRUE	3.7	TRUE	4.73	4.215	1	0.00251079
11	Ltb	Tnfrsf1a	Unknown		TRUE	0.51	TRUE	2.49	TRUE	5.05	4.28	1	0.00251079
11	Tnf	Tnfrsf1a	CTL-activating	Phase III	TRUE	0.74	TRUE	2.49	TRUE	5.05	4.51	1	0.00251079
30	Itga3	Calr	Unknown		FALSE	0.93	TRUE	4.28	TRUE	3.81	4.045	1	0.00444659
30	Lta	Tnfrsf1b	Unknown		TRUE	1.19	TRUE	0.96	TRUE	4.74	4.04	1	0.00444659
30	Mtnr1a	Calr	Unknown		FALSE	-0.95	TRUE	4.28	TRUE	3.81	4.045	1	0.00444659
30	Scarf1	Calr	Unknown		FALSE	-1.59	TRUE	4.28	TRUE	3.81	4.045	1	0.00444659
30	Tshr	Calr	Unknown		FALSE	0.1	TRUE	4.28	TRUE	3.81	4.045	1	0.00444659
35	Ifna1	Ifnar2	CTL-activating		FALSE	-1.75	TRUE	3.56	TRUE	3.79	3.675	1	0.0122088
35	Ifna11	Ifnar2	CTL-activating		FALSE	1.38	TRUE	3.56	TRUE	3.79	3.675	1	0.0122088
35	Ifna12	Ifnar2	CTL-activating		FALSE	0.8	TRUE	3.56	TRUE	3.79	3.675	1	0.0122088
35	Ifna13	Ifnar2	CTL-activating		FALSE	-0.58	TRUE	3.56	TRUE	3.79	3.675	1	0.0122088
35	Ifna14	Ifnar2	CTL-activating		FALSE	0.2	TRUE	3.56	TRUE	3.79	3.675	1	0.0122088
35	Ifna15	Ifnar2	CTL-activating		FALSE	0.68	TRUE	3.56	TRUE	3.79	3.675	1	0.0122088
35	Ifna16	Ifnar2	CTL-activating		FALSE	-1.02	TRUE	3.56	TRUE	3.79	3.675	1	0.0122088
35	Ifna2	Ifnar2	CTL-activating	Approved for other cancer	FALSE	0.17	TRUE	3.56	TRUE	3.79	3.675	1	0.0122088
35	Ifna4	Ifnar2	CTL-activating		FALSE	-0.29	TRUE	3.56	TRUE	3.79	3.675	1	0.0122088
35	Ifna5	Ifnar2	CTL-activating		FALSE	0.64	TRUE	3.56	TRUE	3.79	3.675	1	0.0122088
35	Ifna6	Ifnar2	CTL-activating		FALSE	-1.44	TRUE	3.56	TRUE	3.79	3.675	1	0.0122088
35	Ifna7	Ifnar2	CTL-activating		FALSE	0.93	TRUE	3.56	TRUE	3.79	3.675	1	0.0122088
35	Ifna9	Ifnar2	CTL-activating		FALSE	-2.28	TRUE	3.56	TRUE	3.79	3.675	1	0.0122088
35	Ifnab	Ifnar2	Unknown		FALSE	0.77	TRUE	3.56	TRUE	3.79	3.675	1	0.0122088
35	Ifnb1	Ifnar2	Unknown		FALSE	0.07	TRUE	3.56	TRUE	3.79	3.675	1	0.0122088
35	Ifne	Ifnar2	Unknown		FALSE	0.32	TRUE	3.56	TRUE	3.79	3.675	1	0.0122088
35	Ifnk	Ifnar2	Unknown		FALSE	1.09	TRUE	3.56	TRUE	3.79	3.675	1	0.0122088
35	Tnfsf13	Tnfrsf1a	Unknown		FALSE	-0.15	TRUE	2.49	TRUE	5.05	3.77	1	0.0122088
53	Lrp1	Calr	Unknown		TRUE	-0.41	TRUE	4.28	TRUE	3.81	3.635	1	0.0139714
54	Grn	Tnfrsf1a	Unknown		TRUE	-0.17	TRUE	2.49	TRUE	5.05	3.6	1	0.0156673
55	Tnf	Tnfrsf1b	CTL-activating	Phase III	TRUE	0.74	TRUE	0.96	TRUE	4.74	3.59	1	0.0159552
56	Gm49339	Bst2	Unknown		TRUE	-2.72	TRUE	-0.88	TRUE	-1.04	-3.68	0.0937795	1
57	Nrp1	Vegfa	Unknown		TRUE	1.29	TRUE	2.8	TRUE	0.4	2.89	1	0.182234
58	Fasl	Tnfrsf1a	Unknown		TRUE	-0.9	TRUE	2.49	TRUE	5.05	2.87	1	0.190435
59	Omg	Tnfrsf1b	Unknown		FALSE	0.53	TRUE	0.96	TRUE	4.74	2.85	1	0.199005
60	Igf2	Igf2r	Unknown		FALSE	0.33	TRUE	2.25	TRUE	3.23	2.74	1	0.269495
60	Plau	Igf2r	Unknown		FALSE	-0.18	TRUE	2.25	TRUE	3.23	2.74	1	0.269495
62	Hspg2	Ptprs	Unknown		TRUE	1.17	TRUE	3.04	FALSE	1.2	2.69	1	0.307818
63	Grn	Tnfrsf1b	Unknown		TRUE	-0.17	TRUE	0.96	TRUE	4.74	2.68	1	0.311603
64	Slc7a1	Ccl4	Unknown		TRUE	-3.28	FALSE	0.36	FALSE	-0.02	-3.28	0.313043	1
64	Tnfrsf18	Tnfsf18	CTL-activating		TRUE	-3.3	FALSE	-0.28	FALSE	0.46	-3.3	0.313043	1
66	Tnf	Fas	Unknown		TRUE	0.74	FALSE	3.14	TRUE	3.82	2.65	1	0.334804
67	Sdc2	Fn1	Unknown		TRUE	-2.52	TRUE	-0.91	TRUE	-0.42	-3.185	0.388021	1
68	5430401F13Rik	Lrp2	Unknown		FALSE	0.38	FALSE	-0.61	FALSE	0.35	0	0.731282	0.622741
68	a	Atrn	Unknown		FALSE	-0.35	FALSE	-0.48	FALSE	0.66	0	0.731282	0.622741
68	a	Mc1r	Unknown		FALSE	-0.35	FALSE	-0.41	FALSE	0.62	0	0.731282	0.622741
68	a	Mc2r	Unknown		FALSE	-0.35	FALSE	0.39	FALSE	0.12	0	0.731282	0.622741
68	a	Mc3r	Unknown		FALSE	-0.35	FALSE	-0.25	FALSE	-0.29	0	0.731282	0.622741
68	a	Mc4r	Unknown		FALSE	-0.35	FALSE	1.14	FALSE	0.03	0	0.731282	0.622741
68	a	Mc5r	Unknown		FALSE	-0.35	FALSE	-0.55	FALSE	-0.93	0	0.731282	0.622741
68	A2m	Lrp1	Unknown		FALSE	-1.76	TRUE	-0.24	TRUE	1.25	0.505	0.836825	0.622741
68	Aanat	Mtnr1a	Unknown		FALSE	0.83	FALSE	-0.3	FALSE	-0.76	0	0.731282	0.622741
68	Aanat	Mtnr1b	Unknown		FALSE	0.83	FALSE	-0.34	FALSE	0.62	0	0.731282	0.622741
68	Ace	Bdkrb2	Unknown		FALSE	1.06	FALSE	-0.93	FALSE	0.15	0	0.731282	0.622741
68	Ace2	Ghrl	Unknown		FALSE	-0.28	FALSE	0.06	FALSE	-0.34	0	0.731282	0.622741
68	Ackr1	Ccl17	Unknown		FALSE	0.32	FALSE	-0.1	FALSE	-0.43	0	0.731282	0.622741
68	Ackr1	Ccl2	Unknown		FALSE	0.32	TRUE	0.16	FALSE	0.09	0.08	0.757699	0.622741
68	Ackr1	Ccl7	Unknown		FALSE	0.32	FALSE	-0.19	FALSE	0.09	0	0.731282	0.622741
68	Ackr1	Ccl8	Unknown		FALSE	0.32	FALSE	0.58	FALSE	0.57	0	0.731282	0.622741
68	Ackr2	Ccl11	Unknown		FALSE	0.72	FALSE	-0.48	FALSE	-0.09	0	0.731282	0.622741
68	Ackr2	Ccl17	Unknown		FALSE	0.72	FALSE	-0.1	FALSE	-0.43	0	0.731282	0.622741
68	Ackr2	Ccl2	Unknown		FALSE	0.72	TRUE	0.16	FALSE	0.09	0.08	0.757699	0.622741
68	Ackr2	Ccl22	Unknown		FALSE	0.72	FALSE	0.08	FALSE	-0.49	0	0.731282	0.622741
68	Ackr2	Ccl28	Unknown		FALSE	0.72	FALSE	0.45	FALSE	0.84	0	0.731282	0.622741
68	Ackr2	Ccl3	Unknown		FALSE	0.72	FALSE	0.55	FALSE	0.54	0	0.731282	0.622741
68	Ackr2	Ccl4	Unknown		FALSE	0.72	FALSE	0.36	FALSE	-0.02	0	0.731282	0.622741
68	Ackr2	Ccl7	Unknown		FALSE	0.72	FALSE	-0.19	FALSE	0.09	0	0.731282	0.622741
68	Ackr2	Ccl8	Unknown		FALSE	0.72	FALSE	0.58	FALSE	0.57	0	0.731282	0.622741
68	Ackr3	Cxcl12	Unknown		FALSE	-1.37	FALSE	-1.84	FALSE	-0.19	0	0.731282	0.622741
68	Ackr4	Ccl11	Unknown		FALSE	0.95	FALSE	-0.48	FALSE	-0.09	0	0.731282	0.622741
68	Ackr4	Ccl2	Unknown		FALSE	0.95	TRUE	0.16	FALSE	0.09	0.08	0.757699	0.622741
68	Ackr4	Ccl20	Unknown		FALSE	0.95	FALSE	-1.26	FALSE	0.04	0	0.731282	0.622741
68	Ackr4	Ccl7	Unknown		FALSE	0.95	FALSE	-0.19	FALSE	0.09	0	0.731282	0.622741
68	Ackr4	Ccl8	Unknown		FALSE	0.95	FALSE	0.58	FALSE	0.57	0	0.731282	0.622741
68	Ackr4	Cxcl13	Unknown		FALSE	0.95	FALSE	-0.49	FALSE	0.15	0	0.731282	0.622741
68	Acvr1	Amh	Unknown		FALSE	0.47	FALSE	-0.17	FALSE	0.2	0	0.731282	0.622741
68	Acvr1	Bmp5	Unknown		FALSE	0.47	FALSE	1.03	FALSE	-0.66	0	0.731282	0.622741
68	Acvr1	Bmp6	Unknown		FALSE	0.47	FALSE	0.18	FALSE	-0.4	0	0.731282	0.622741
68	Acvr1	Bmp7	Unknown		FALSE	0.47	FALSE	-0.24	FALSE	0.66	0	0.731282	0.622741
68	Acvr1	Gdf2	Unknown		FALSE	0.47	FALSE	0.52	FALSE	-0.96	0	0.731282	0.622741
68	Acvr1	Gdf5	Unknown		FALSE	0.47	FALSE	-0.59	FALSE	-1.05	0	0.731282	0.622741
68	Acvr1	Inhba	Unknown		FALSE	0.47	FALSE	-0.87	TRUE	0.81	0.405	0.823283	0.622741
68	Acvr1	Inhbb	Unknown		FALSE	0.47	FALSE	0.5	FALSE	-0.68	0	0.731282	0.622741
68	Acvr1	Tgfb1	Unknown		FALSE	0.47	TRUE	0.29	FALSE	0.64	0.145	0.758897	0.622741
68	Acvr1	Tgfb2	Unknown		FALSE	0.47	FALSE	0.14	FALSE	-0.56	0	0.731282	0.622741
68	Acvr1	Tgfb3	Unknown		FALSE	0.47	TRUE	0.93	TRUE	0.05	0.49	0.836825	0.622741
68	Acvr1b	Bmp3	Unknown		FALSE	0.7	FALSE	-0.1	FALSE	-0.35	0	0.731282	0.622741
68	Acvr1b	Gdf11	Unknown		FALSE	0.7	FALSE	0.01	FALSE	0.51	0	0.731282	0.622741
68	Acvr1b	Inhba	Unknown		FALSE	0.7	FALSE	-0.87	TRUE	0.81	0.405	0.823283	0.622741
68	Acvr1b	Inhbb	Unknown		FALSE	0.7	FALSE	0.5	FALSE	-0.68	0	0.731282	0.622741
68	Acvr1b	Nodal	Unknown		FALSE	0.7	FALSE	-0.55	FALSE	0.48	0	0.731282	0.622741
68	Acvr1b	Tdgf1	Unknown		FALSE	0.7	FALSE	0.62	FALSE	-1.03	0	0.731282	0.622741
68	Acvr1c	Inhba	Unknown		FALSE	0.89	FALSE	-0.87	TRUE	0.81	0.405	0.823283	0.622741
68	Acvr1c	Inhbb	Unknown		FALSE	0.89	FALSE	0.5	FALSE	-0.68	0	0.731282	0.622741
68	Acvr1c	Nodal	Unknown		FALSE	0.89	FALSE	-0.55	FALSE	0.48	0	0.731282	0.622741
68	Acvr2a	Bmp10	Unknown		FALSE	0.06	FALSE	-0.6	FALSE	0.07	0	0.731282	0.622741
68	Acvr2a	Bmp15	Unknown		FALSE	0.06	FALSE	-0.18	FALSE	0.8	0	0.731282	0.622741
68	Acvr2a	Bmp2	Unknown		FALSE	0.06	FALSE	1.29	FALSE	0.43	0	0.731282	0.622741
68	Acvr2a	Bmp5	Unknown		FALSE	0.06	FALSE	1.03	FALSE	-0.66	0	0.731282	0.622741
68	Acvr2a	Bmp6	Unknown		FALSE	0.06	FALSE	0.18	FALSE	-0.4	0	0.731282	0.622741
68	Acvr2a	Bmp7	Unknown		FALSE	0.06	FALSE	-0.24	FALSE	0.66	0	0.731282	0.622741
68	Acvr2a	Gdf11	Unknown		FALSE	0.06	FALSE	0.01	FALSE	0.51	0	0.731282	0.622741
68	Acvr2a	Gdf2	Unknown		FALSE	0.06	FALSE	0.52	FALSE	-0.96	0	0.731282	0.622741
68	Acvr2a	Gdf5	Unknown		FALSE	0.06	FALSE	-0.59	FALSE	-1.05	0	0.731282	0.622741
68	Acvr2a	Gdf6	Unknown		FALSE	0.06	FALSE	0.96	FALSE	-0.74	0	0.731282	0.622741
68	Acvr2a	Gdf7	Unknown		FALSE	0.06	FALSE	-1.36	FALSE	-0.64	0	0.731282	0.622741
68	Acvr2a	Gdf9	Unknown		FALSE	0.06	FALSE	0.21	FALSE	-0.3	0	0.731282	0.622741
68	Acvr2a	Inha	Unknown		FALSE	0.06	FALSE	0.96	FALSE	-0.33	0	0.731282	0.622741
68	Acvr2a	Inhba	Unknown		FALSE	0.06	FALSE	-0.87	TRUE	0.81	0.405	0.823283	0.622741
68	Acvr2a	Inhbb	Unknown		FALSE	0.06	FALSE	0.5	FALSE	-0.68	0	0.731282	0.622741
68	Acvr2a	Inhbc	Unknown		FALSE	0.06	FALSE	-0.21	FALSE	-0.31	0	0.731282	0.622741
68	Acvr2a	Inhbe	Unknown		FALSE	0.06	FALSE	-1.86	FALSE	0.11	0	0.731282	0.622741
68	Acvr2a	Mstn	Unknown		FALSE	0.06	FALSE	-0.76	FALSE	0.15	0	0.731282	0.622741
68	Acvr2a	Nodal	Unknown		FALSE	0.06	FALSE	-0.55	FALSE	0.48	0	0.731282	0.622741
68	Acvr2a	Tdgf1	Unknown		FALSE	0.06	FALSE	0.62	FALSE	-1.03	0	0.731282	0.622741
68	Acvr2b	Bmp2	Unknown		FALSE	0.65	FALSE	1.29	FALSE	0.43	0	0.731282	0.622741
68	Acvr2b	Bmp3	Unknown		FALSE	0.65	FALSE	-0.1	FALSE	-0.35	0	0.731282	0.622741
68	Acvr2b	Bmp5	Unknown		FALSE	0.65	FALSE	1.03	FALSE	-0.66	0	0.731282	0.622741
68	Acvr2b	Bmp6	Unknown		FALSE	0.65	FALSE	0.18	FALSE	-0.4	0	0.731282	0.622741
68	Acvr2b	Bmp7	Unknown		FALSE	0.65	FALSE	-0.24	FALSE	0.66	0	0.731282	0.622741
68	Acvr2b	Gdf10	Unknown		FALSE	0.65	FALSE	-0.05	FALSE	-0.08	0	0.731282	0.622741
68	Acvr2b	Gdf11	Unknown		FALSE	0.65	FALSE	0.01	FALSE	0.51	0	0.731282	0.622741
68	Acvr2b	Gdf2	Unknown		FALSE	0.65	FALSE	0.52	FALSE	-0.96	0	0.731282	0.622741
68	Acvr2b	Gdf3	Unknown		FALSE	0.65	FALSE	0.95	FALSE	0.17	0	0.731282	0.622741
68	Acvr2b	Gdf5	Unknown		FALSE	0.65	FALSE	-0.59	FALSE	-1.05	0	0.731282	0.622741
68	Acvr2b	Gdf6	Unknown		FALSE	0.65	FALSE	0.96	FALSE	-0.74	0	0.731282	0.622741
68	Acvr2b	Gdf7	Unknown		FALSE	0.65	FALSE	-1.36	FALSE	-0.64	0	0.731282	0.622741
68	Acvr2b	Inhba	Unknown		FALSE	0.65	FALSE	-0.87	TRUE	0.81	0.405	0.823283	0.622741
68	Acvr2b	Inhbb	Unknown		FALSE	0.65	FALSE	0.5	FALSE	-0.68	0	0.731282	0.622741
68	Acvr2b	Inhbc	Unknown		FALSE	0.65	FALSE	-0.21	FALSE	-0.31	0	0.731282	0.622741
68	Acvr2b	Lefty2	Unknown		FALSE	0.65	FALSE	-0.56	FALSE	0.34	0	0.731282	0.622741
68	Acvr2b	Mstn	Unknown		FALSE	0.65	FALSE	-0.76	FALSE	0.15	0	0.731282	0.622741
68	Acvr2b	Nodal	Unknown		FALSE	0.65	FALSE	-0.55	FALSE	0.48	0	0.731282	0.622741
68	Acvrl1	Bmp10	Unknown		TRUE	0.95	FALSE	-0.6	FALSE	0.07	0.95	0.896985	0.622741
68	Acvrl1	Gdf2	Unknown		TRUE	0.95	FALSE	0.52	FALSE	-0.96	0.95	0.896985	0.622741
68	Acvrl1	Tgfb1	Unknown		TRUE	0.95	TRUE	0.29	FALSE	0.64	1.095	0.912962	0.622741
68	Acvrl1	Tgfb3	Unknown		TRUE	0.95	TRUE	0.93	TRUE	0.05	1.44	0.947653	0.622741
68	Adam10	Epha3	Unknown		TRUE	0.59	FALSE	0.21	FALSE	-0.73	0.59	0.847048	0.622741
68	Adam11	Itga4	Unknown		FALSE	-0.94	FALSE	0.15	FALSE	1.43	0	0.731282	0.622741
68	Adam11	Lgi1	Unknown		FALSE	-0.94	FALSE	1.2	FALSE	0.45	0	0.731282	0.622741
68	Adam11	Lgi2	Unknown		FALSE	-0.94	FALSE	-0.53	FALSE	-0.75	0	0.731282	0.622741
68	Adam11	Lgi4	Unknown		FALSE	-0.94	FALSE	-1.92	FALSE	0.96	0	0.731282	0.622741
68	Adam12	Itga9	Unknown		FALSE	0.86	FALSE	-0.46	FALSE	-0.22	0	0.731282	0.622741
68	Adam12	Itgb1	Unknown		FALSE	0.86	TRUE	0.04	TRUE	1.48	0.76	0.864528	0.622741
68	Adam17	Itga5	Unknown		TRUE	0.98	TRUE	0.52	TRUE	0.62	1.55	0.95769	0.622741
68	Adam17	Itgb1	Unknown		TRUE	0.98	TRUE	0.04	TRUE	1.48	1.74	0.973804	0.622741
68	Adam17	Notch1	Unknown		TRUE	0.98	TRUE	-0.51	FALSE	0.24	0.725	0.864528	0.622741
68	Adam2	Itga6	Unknown		FALSE	0.76	TRUE	0.4	FALSE	-0.38	0.2	0.769529	0.622741
68	Adam2	Itga9	Unknown		FALSE	0.76	FALSE	-0.46	FALSE	-0.22	0	0.731282	0.622741
68	Adam2	Itgb1	Unknown		FALSE	0.76	TRUE	0.04	TRUE	1.48	0.76	0.864528	0.622741
68	Adam22	Lgi1	Unknown		FALSE	-0.32	FALSE	1.2	FALSE	0.45	0	0.731282	0.622741
68	Adam22	Lgi2	Unknown		FALSE	-0.32	FALSE	-0.53	FALSE	-0.75	0	0.731282	0.622741
68	Adam22	Lgi3	Unknown		FALSE	-0.32	FALSE	0.59	FALSE	0.36	0	0.731282	0.622741
68	Adam22	Lgi4	Unknown		FALSE	-0.32	FALSE	-1.92	FALSE	0.96	0	0.731282	0.622741
68	Adam23	Itga4	Unknown		FALSE	-3.85	FALSE	0.15	FALSE	1.43	0	0.731282	0.622741
68	Adam23	Itga5	Unknown		FALSE	-3.85	TRUE	0.52	TRUE	0.62	0.57	0.845778	0.622741
68	Adam23	Itgb3	Unknown		FALSE	-3.85	TRUE	0.39	FALSE	0.15	0.195	0.769529	0.622741
68	Adam23	Lgi1	Unknown		FALSE	-3.85	FALSE	1.2	FALSE	0.45	0	0.731282	0.622741
68	Adam23	Lgi2	Unknown		FALSE	-3.85	FALSE	-0.53	FALSE	-0.75	0	0.731282	0.622741
68	Adam23	Lgi3	Unknown		FALSE	-3.85	FALSE	0.59	FALSE	0.36	0	0.731282	0.622741
68	Adam23	Lgi4	Unknown		FALSE	-3.85	FALSE	-1.92	FALSE	0.96	0	0.731282	0.622741
68	Adam28	Itga4	Unknown		FALSE	0.54	FALSE	0.15	FALSE	1.43	0	0.731282	0.622741
68	Adam29	Itga4	Unknown		FALSE	1.4	FALSE	0.15	FALSE	1.43	0	0.731282	0.622741
68	Adam7	Itga4	Unknown		FALSE	0.34	FALSE	0.15	FALSE	1.43	0	0.731282	0.622741
68	Adam9	Itga6	Unknown		TRUE	-0.04	TRUE	0.4	FALSE	-0.38	0.16	0.763599	0.622741
68	Adam9	Itgb1	Unknown		TRUE	-0.04	TRUE	0.04	TRUE	1.48	0.72	0.864528	0.622741
68	Adcyap1	Adcyap1r1	Unknown		FALSE	1.15	FALSE	-0.61	FALSE	-0.43	0	0.731282	0.622741
68	Adcyap1	Dpp4	Unknown		FALSE	1.15	FALSE	0.43	FALSE	1	0	0.731282	0.622741
68	Adcyap1	Sctr	Unknown		FALSE	1.15	FALSE	-1.19	FALSE	-0.64	0	0.731282	0.622741
68	Adcyap1	Vipr1	Unknown		FALSE	1.15	FALSE	-0.76	FALSE	-0.66	0	0.731282	0.622741
68	Adcyap1	Vipr2	Unknown		FALSE	1.15	FALSE	-1.15	FALSE	0.42	0	0.731282	0.622741
68	Adcyap1r1	Adcyap1	Unknown		FALSE	0.03	FALSE	0.78	FALSE	0.02	0	0.731282	0.622741
68	Adcyap1r1	Vip	Unknown		FALSE	0.03	FALSE	-0.83	FALSE	0.45	0	0.731282	0.622741
68	Adgrb1	Rtn4r	Unknown		FALSE	0.5	FALSE	-0.68	FALSE	-0.51	0	0.731282	0.622741
68	Adgrb1	Rtn4rl1	Unknown		FALSE	0.5	FALSE	-1.77	FALSE	-0.45	0	0.731282	0.622741
68	Adgrb1	Rtn4rl2	Unknown		FALSE	0.5	FALSE	-0.04	FALSE	0.03	0	0.731282	0.622741
68	Adgre5	Cd55	Unknown		TRUE	0.89	FALSE	0.22	FALSE	-0.25	0.89	0.886783	0.622741
68	Adgrg5	Fam3c	Unknown		TRUE	0.66	TRUE	-0.01	TRUE	0.77	1.04	0.91066	0.622741
68	Adgrg5	Tnfsf9	Unknown		TRUE	0.66	TRUE	1.75	FALSE	1.25	1.535	0.956844	0.622741
68	Adgrl1	Shank1	Unknown		FALSE	1.4	FALSE	-0.93	FALSE	0.83	0	0.731282	0.622741
68	Adgrv1	Gpha2	Unknown		FALSE	-2.25	FALSE	-0.38	FALSE	0.23	0	0.731282	0.622741
68	Adgrv1	Ifne	Unknown		FALSE	-2.25	FALSE	0.53	FALSE	-0.15	0	0.731282	0.622741
68	Adgrv1	Xcl1	Unknown		FALSE	-2.25	FALSE	-0.85	FALSE	-0.28	0	0.731282	0.622741
68	Adipoq	Adipor2	Unknown		FALSE	1.1	TRUE	-0.55	TRUE	0.99	0.22	0.772243	0.622741
68	Adipoq	Asgr2	Unknown		FALSE	1.1	FALSE	-0.59	FALSE	0.52	0	0.731282	0.622741
68	Adipoq	Cd200r1	Unknown		FALSE	1.1	FALSE	-0.65	FALSE	-0.25	0	0.731282	0.622741
68	Adipoq	Clec2d	Unknown		FALSE	1.1	FALSE	0.47	TRUE	0.22	0.11	0.758897	0.622741
68	Adipoq	Cnr2	Unknown		FALSE	1.1	FALSE	0.3	FALSE	-0.01	0	0.731282	0.622741
68	Adipoq	Ffar3	Unknown		FALSE	1.1	FALSE	-0.69	FALSE	0.44	0	0.731282	0.622741
68	Adipoq	Gpr152	Unknown		FALSE	1.1	FALSE	-0.11	FALSE	0.33	0	0.731282	0.622741
68	Adipoq	Prokr2	Unknown		FALSE	1.1	FALSE	1.31	FALSE	-0.86	0	0.731282	0.622741
68	Adipor1	Adipoq	Unknown		TRUE	0.42	FALSE	-0.42	FALSE	-0.46	0.42	0.828447	0.622741
68	Adipor2	Adipoq	Unknown		TRUE	1.02	FALSE	-0.42	FALSE	-0.46	1.02	0.907851	0.622741
68	Adm	Calcr	Unknown		TRUE	0.24	FALSE	0.73	FALSE	-0.62	0.24	0.777167	0.622741
68	Adm	Calcrl	Unknown		TRUE	0.24	FALSE	-0.27	FALSE	1	0.24	0.777167	0.622741
68	Adm	Mrgprx2	Unknown		TRUE	0.24	FALSE	0.24	FALSE	-0.62	0.24	0.777167	0.622741
68	Adm	Ramp2	Unknown		TRUE	0.24	FALSE	0.26	FALSE	-0.31	0.24	0.777167	0.622741
68	Adm	Ramp3	Unknown		TRUE	0.24	FALSE	-0.03	FALSE	0.75	0.24	0.777167	0.622741
68	Adm2	Calcr	Unknown		FALSE	-0.05	FALSE	0.73	FALSE	-0.62	0	0.731282	0.622741
68	Adm2	Calcrl	Unknown		FALSE	-0.05	FALSE	-0.27	FALSE	1	0	0.731282	0.622741
68	Adm2	Ramp1	Unknown		FALSE	-0.05	FALSE	-0.72	FALSE	-0.67	0	0.731282	0.622741
68	Adm2	Ramp2	Unknown		FALSE	-0.05	FALSE	0.26	FALSE	-0.31	0	0.731282	0.622741
68	Adm2	Ramp3	Unknown		FALSE	-0.05	FALSE	-0.03	FALSE	0.75	0	0.731282	0.622741
68	Adora1	Entpd1	Unknown		FALSE	1.35	FALSE	-0.53	FALSE	-0.35	0	0.731282	0.622741
68	Adora2a	Entpd1	Unknown		TRUE	0.82	FALSE	-0.53	FALSE	-0.35	0.82	0.876752	0.622741
68	Adora2b	Entpd1	Unknown		FALSE	0.34	FALSE	-0.53	FALSE	-0.35	0	0.731282	0.622741
68	Adora2b	Ntn1	Unknown		FALSE	0.34	FALSE	-0.71	FALSE	-0.22	0	0.731282	0.622741
68	Adora3	Entpd1	Unknown		FALSE	0.23	FALSE	-0.53	FALSE	-0.35	0	0.731282	0.622741
68	Adrb2	Gnas	Unknown		TRUE	0.59	TRUE	-0.86	TRUE	-0.26	0.03	0.743376	0.622741
68	Afdn	Epha7	Unknown		TRUE	0.87	FALSE	1.28	FALSE	0.54	0.87	0.884474	0.622741
68	Afdn	Ephb2	Unknown		TRUE	0.87	TRUE	-1.17	FALSE	-1.19	0.285	0.793381	0.622741
68	Afdn	Ephb3	Unknown		TRUE	0.87	FALSE	-0.29	FALSE	-0.18	0.87	0.884474	0.622741
68	Afdn	Ephb6	Unknown		TRUE	0.87	FALSE	0.08	FALSE	0.33	0.87	0.884474	0.622741
68	Afdn	F11r	Unknown		TRUE	0.87	TRUE	-1.73	TRUE	0.4	0.205	0.770005	0.622741
68	Afdn	Nectin1	Unknown		TRUE	0.87	FALSE	0.06	FALSE	0.26	0.87	0.884474	0.622741
68	Afdn	Nectin2	Unknown		TRUE	0.87	TRUE	0.01	TRUE	0.11	0.93	0.892635	0.622741
68	Afdn	Nectin3	Unknown		TRUE	0.87	TRUE	-0.4	FALSE	-0.17	0.67	0.86243	0.622741
68	Afdn	Nectin4	Unknown		TRUE	0.87	FALSE	-1.08	FALSE	0.11	0.87	0.884474	0.622741
68	Ager	Ttr	Unknown		FALSE	-0.08	FALSE	0.27	FALSE	-0.8	0	0.731282	0.622741
68	Agrn	Atp1a3	Unknown		FALSE	-1.53	FALSE	-0.53	FALSE	0.93	0	0.731282	0.622741
68	Agrn	Dag1	Unknown		FALSE	-1.53	TRUE	-0.4	TRUE	0.43	0.015	0.737798	0.622741
68	Agrn	Lrp4	Unknown		FALSE	-1.53	FALSE	-1.74	FALSE	0.57	0	0.731282	0.622741
68	Agrn	Musk	Unknown		FALSE	-1.53	FALSE	-0.56	FALSE	0.31	0	0.731282	0.622741
68	Agrp	Mc3r	Unknown		FALSE	0.07	FALSE	-0.25	FALSE	-0.29	0	0.731282	0.622741
68	Agrp	Mc4r	Unknown		FALSE	0.07	FALSE	1.14	FALSE	0.03	0	0.731282	0.622741
68	Agrp	Mc5r	Unknown		FALSE	0.07	FALSE	-0.55	FALSE	-0.93	0	0.731282	0.622741
68	Agt	Agtr1a	Unknown		FALSE	-0.11	FALSE	0.78	FALSE	0.42	0	0.731282	0.622741
68	Agt	Agtr1b	Unknown		FALSE	-0.11	FALSE	0.71	FALSE	-1.14	0	0.731282	0.622741
68	Agt	Agtr2	Unknown		FALSE	-0.11	FALSE	0.44	FALSE	-0.11	0	0.731282	0.622741
68	Agt	Lrp2	Unknown		FALSE	-0.11	FALSE	-0.61	FALSE	0.35	0	0.731282	0.622741
68	Agt	Mas1	Unknown		FALSE	-0.11	FALSE	1.45	FALSE	1.93	0	0.731282	0.622741
68	Agtr1a	Agt	Unknown		FALSE	0.94	FALSE	-0.24	FALSE	-0.33	0	0.731282	0.622741
68	Agtr1b	Agt	Unknown		FALSE	0.65	FALSE	-0.24	FALSE	-0.33	0	0.731282	0.622741
68	Agtr2	Agt	Unknown		FALSE	-2.16	FALSE	-0.24	FALSE	-0.33	0	0.731282	0.622741
68	Agtr2	Timp3	Unknown		FALSE	-2.16	FALSE	0.03	FALSE	-0.12	0	0.731282	0.622741
68	Aimp1	Ntrk1	Unknown		TRUE	0.59	FALSE	-0.25	FALSE	0.21	0.59	0.847048	0.622741
68	Alb	Fcgrt	Unknown		FALSE	0.65	FALSE	-1.45	FALSE	-0.12	0	0.731282	0.622741
68	Alb	Lrp2	Unknown		FALSE	0.65	FALSE	-0.61	FALSE	0.35	0	0.731282	0.622741
68	Alcam	Cd6	Unknown		TRUE	0.3	FALSE	0.32	FALSE	0.02	0.3	0.798239	0.622741
68	Alcam	Chl1	Unknown		TRUE	0.3	FALSE	-1.25	FALSE	-0.01	0.3	0.798239	0.622741
68	Alcam	L1cam	Unknown		TRUE	0.3	FALSE	0.74	FALSE	0.06	0.3	0.798239	0.622741
68	Alk	Alkal1	Unknown		FALSE	0.61	FALSE	-0.4	FALSE	0.12	0	0.731282	0.622741
68	Alk	Alkal2	Unknown		FALSE	0.61	FALSE	0.91	FALSE	-0.94	0	0.731282	0.622741
68	Alk	Ptn	Unknown		FALSE	0.61	FALSE	-0.98	FALSE	-0.9	0	0.731282	0.622741
68	Alkal1	Alk	Unknown		FALSE	0.59	FALSE	1.91	FALSE	1.43	0	0.731282	0.622741
68	Alkal1	Ltk	Unknown		FALSE	0.59	FALSE	-0.63	FALSE	0.27	0	0.731282	0.622741
68	Alkal2	Alk	Unknown		FALSE	0.5	FALSE	1.91	FALSE	1.43	0	0.731282	0.622741
68	Alkal2	Ltk	Unknown		FALSE	0.5	FALSE	-0.63	FALSE	0.27	0	0.731282	0.622741
68	Alox5	Alox5ap	Unknown		FALSE	0.87	FALSE	0.93	FALSE	1.2	0	0.731282	0.622741
68	Ambn	Cd63	Unknown		FALSE	0.82	TRUE	1.56	TRUE	0.46	1.01	0.906907	0.622741
68	Amelx	Cd63	Unknown		FALSE	0.84	TRUE	1.56	TRUE	0.46	1.01	0.906907	0.622741
68	Amelx	Lamp2	Unknown		FALSE	0.84	TRUE	1.06	TRUE	-0.54	0.26	0.785145	0.622741
68	Amh	Amhr2	Unknown		FALSE	0.14	FALSE	-0.2	FALSE	0.38	0	0.731282	0.622741
68	Amh	Bmpr1b	Unknown		FALSE	0.14	FALSE	-0.91	FALSE	-0.31	0	0.731282	0.622741
68	Amh	Egfr	Unknown		FALSE	0.14	FALSE	-0.48	FALSE	-1.07	0	0.731282	0.622741
68	Amhr2	Amh	Unknown		FALSE	0.53	FALSE	-0.17	FALSE	0.2	0	0.731282	0.622741
68	Angpt1	Itga5	Unknown		FALSE	-0.83	TRUE	0.52	TRUE	0.62	0.57	0.845778	0.622741
68	Angpt1	Itgb1	Unknown		FALSE	-0.83	TRUE	0.04	TRUE	1.48	0.76	0.864528	0.622741
68	Angpt1	Tek	Unknown		FALSE	-0.83	FALSE	-0.09	FALSE	1.26	0	0.731282	0.622741
68	Angpt1	Tie1	Unknown		FALSE	-0.83	FALSE	-0.75	FALSE	0	0	0.731282	0.622741
68	Angpt2	Tek	Unknown		FALSE	-0.68	FALSE	-0.09	FALSE	1.26	0	0.731282	0.622741
68	Angpt2	Tie1	Unknown		FALSE	-0.68	FALSE	-0.75	FALSE	0	0	0.731282	0.622741
68	Angpt4	Tek	Unknown		FALSE	0.16	FALSE	-0.09	FALSE	1.26	0	0.731282	0.622741
68	Angptl1	Tek	Unknown		FALSE	1.4	FALSE	-0.09	FALSE	1.26	0	0.731282	0.622741
68	Angptl2	Itga5	Unknown		TRUE	0.81	TRUE	0.52	TRUE	0.62	1.38	0.940574	0.622741
68	Angptl2	Itgb1	Unknown		TRUE	0.81	TRUE	0.04	TRUE	1.48	1.57	0.959086	0.622741
68	Angptl3	Itga5	Unknown		FALSE	-0.25	TRUE	0.52	TRUE	0.62	0.57	0.845778	0.622741
68	Angptl3	Itgb3	Unknown		FALSE	-0.25	TRUE	0.39	FALSE	0.15	0.195	0.769529	0.622741
68	Anpep	Sele	Unknown		TRUE	1.32	FALSE	0.42	FALSE	-0.27	1.32	0.933389	0.622741
68	Antxr1	Gdf11	Unknown		FALSE	0.11	FALSE	0.01	FALSE	0.51	0	0.731282	0.622741
68	Antxr1	Wnt5a	Unknown		FALSE	0.11	FALSE	-0.48	FALSE	-0.97	0	0.731282	0.622741
68	Anxa1	Dysf	Unknown		TRUE	1.33	FALSE	-0.39	TRUE	0.16	1.41	0.944213	0.622741
68	Anxa1	Egfr	Unknown		TRUE	1.33	FALSE	-0.48	FALSE	-1.07	1.33	0.933389	0.622741
68	Anxa1	Fpr1	Unknown		TRUE	1.33	FALSE	0.37	FALSE	1.8	1.33	0.933389	0.622741
68	Anxa1	Fpr2	Unknown		TRUE	1.33	FALSE	1.06	FALSE	2.77	1.33	0.933389	0.622741
68	Anxa1	Fpr-rs3	Unknown		TRUE	1.33	FALSE	0.7	FALSE	1.6	1.33	0.933389	0.622741
68	Anxa1	Fpr-rs4	Unknown		TRUE	1.33	FALSE	1.75	FALSE	1.33	1.33	0.933389	0.622741
68	Anxa1	Fpr-rs6	Unknown		TRUE	1.33	FALSE	1.08	FALSE	0.55	1.33	0.933389	0.622741
68	Anxa2	Robo4	Unknown		TRUE	0.97	FALSE	-0.75	FALSE	-0.07	0.97	0.900411	0.622741
68	Anxa2	Tlr2	Unknown		TRUE	0.97	FALSE	0.46	FALSE	0.16	0.97	0.900411	0.622741
68	Apcdd1	Wnt3a	Unknown		FALSE	0.05	FALSE	-1.11	FALSE	0.1	0	0.731282	0.622741
68	Apln	Aplnr	Unknown		FALSE	0.18	FALSE	-0.18	FALSE	-0.53	0	0.731282	0.622741
68	Apob	Eno1	Unknown		FALSE	0.32	TRUE	1.6	TRUE	0.18	0.89	0.886783	0.622741
68	Apob	Lrp2	Unknown		FALSE	0.32	FALSE	-0.61	FALSE	0.35	0	0.731282	0.622741
68	Apob	Lsr	Unknown		FALSE	0.32	FALSE	0.18	FALSE	0.57	0	0.731282	0.622741
68	Apob	Olr1	Unknown		FALSE	0.32	FALSE	0.52	FALSE	1.02	0	0.731282	0.622741
68	Apod	Lepr	Unknown		FALSE	0.45	FALSE	-0.88	FALSE	0.07	0	0.731282	0.622741
68	Apoe	Ldlr	Unknown		TRUE	0.55	TRUE	-0.37	FALSE	-1.31	0.365	0.812102	0.622741
68	Apoe	Lrp1	Unknown		TRUE	0.55	TRUE	-0.24	TRUE	1.25	1.055	0.911134	0.622741
68	Apoe	Lrp2	Unknown		TRUE	0.55	FALSE	-0.61	FALSE	0.35	0.55	0.845317	0.622741
68	Apoe	Lrp5	Unknown		TRUE	0.55	TRUE	0.02	TRUE	0.43	0.775	0.867289	0.622741
68	Apoe	Sorl1	Unknown		TRUE	0.55	FALSE	0.18	FALSE	0.78	0.55	0.845317	0.622741
68	Apoe	Vldlr	Unknown		TRUE	0.55	FALSE	0.15	FALSE	0.13	0.55	0.845317	0.622741
68	App	Cav1	Unknown		TRUE	0.71	TRUE	0.45	TRUE	-0.27	0.8	0.872802	0.622741
68	App	Cd74	Unknown		TRUE	0.71	FALSE	-0.64	TRUE	-0.63	0.395	0.821442	0.622741
68	App	Fpr2	Unknown		TRUE	0.71	FALSE	1.06	FALSE	2.77	0.71	0.864528	0.622741
68	App	Gpc1	Unknown		TRUE	0.71	TRUE	1.19	TRUE	-0.22	1.195	0.922381	0.622741
68	App	Lrp1	Unknown		TRUE	0.71	TRUE	-0.24	TRUE	1.25	1.215	0.925209	0.622741
68	App	Slit2	Unknown		TRUE	0.71	FALSE	-0.5	FALSE	0.17	0.71	0.864528	0.622741
68	App	Spon1	Unknown		TRUE	0.71	FALSE	0.19	FALSE	-0.01	0.71	0.864528	0.622741
68	App	Tnfrsf21	Unknown		TRUE	0.71	FALSE	1.64	FALSE	0.78	0.71	0.864528	0.622741
68	Ar	Sertad1	Unknown		TRUE	1.19	TRUE	2.41	TRUE	-0.16	2.315	1	0.622741
68	Areg	Egfr	Unknown		TRUE	0.18	FALSE	-0.48	FALSE	-1.07	0.18	0.769529	0.622741
68	Areg	Erbb3	Unknown		TRUE	0.18	FALSE	-1.22	FALSE	-0.43	0.18	0.769529	0.622741
68	Areg	Icam1	Unknown		TRUE	0.18	FALSE	0.97	FALSE	-0.35	0.18	0.769529	0.622741
68	Arf1	Chrm3	Unknown		TRUE	0.35	FALSE	0.71	FALSE	0.91	0.35	0.810313	0.622741
68	Arf1	Insr	Unknown		TRUE	0.35	TRUE	-0.01	FALSE	-0.82	0.345	0.808777	0.622741
68	Arf1	Pld2	Unknown		TRUE	0.35	FALSE	-0.6	FALSE	-0.13	0.35	0.810313	0.622741
68	Artn	Gfra1	Unknown		FALSE	0.14	FALSE	-0.06	FALSE	0.61	0	0.731282	0.622741
68	Artn	Gfra3	Unknown		FALSE	0.14	FALSE	-0.74	FALSE	-0.02	0	0.731282	0.622741
68	Artn	Ret	Unknown		FALSE	0.14	FALSE	0.34	FALSE	-0.58	0	0.731282	0.622741
68	Asgr1	Tg	Unknown		FALSE	0.34	FALSE	-1.39	FALSE	-0.87	0	0.731282	0.622741
68	Asgr2	Adipoq	Unknown		FALSE	-0.24	FALSE	-0.42	FALSE	-0.46	0	0.731282	0.622741
68	Asgr2	F8	Unknown		FALSE	-0.24	FALSE	0.57	FALSE	0.23	0	0.731282	0.622741
68	Atp5b	Tor2a	Unknown		TRUE	-0.97	TRUE	1.35	TRUE	0.85	0.13	0.758897	0.622741
68	Atp6ap2	Ren1	Unknown		TRUE	0.84	FALSE	-0.14	FALSE	-0.86	0.84	0.881382	0.622741
68	Atrn	a	Unknown		TRUE	1.27	FALSE	0.36	FALSE	0.21	1.27	0.932353	0.622741
68	Avp	Avpr1a	Unknown		FALSE	-0.12	FALSE	-0.11	FALSE	-0.91	0	0.731282	0.622741
68	Avp	Avpr1b	Unknown		FALSE	-0.12	FALSE	0.95	FALSE	-1.1	0	0.731282	0.622741
68	Avp	Avpr2	Unknown		FALSE	-0.12	FALSE	-0.53	FALSE	0.2	0	0.731282	0.622741
68	Avp	Oxtr	Unknown		FALSE	-0.12	FALSE	-0.38	FALSE	-0.41	0	0.731282	0.622741
68	Avpr1a	Avp	Unknown		FALSE	-0.22	FALSE	0.66	FALSE	-0.55	0	0.731282	0.622741
68	Avpr1a	Oxt	Unknown		FALSE	-0.22	FALSE	0.42	FALSE	0.03	0	0.731282	0.622741
68	Avpr1a	Vip	Unknown		FALSE	-0.22	FALSE	-0.83	FALSE	0.45	0	0.731282	0.622741
68	Avpr1b	Avp	Unknown		FALSE	-0.07	FALSE	0.66	FALSE	-0.55	0	0.731282	0.622741
68	Avpr1b	Oxt	Unknown		FALSE	-0.07	FALSE	0.42	FALSE	0.03	0	0.731282	0.622741
68	Avpr2	Avp	Unknown		FALSE	0.61	FALSE	0.66	FALSE	-0.55	0	0.731282	0.622741
68	Avpr2	C1qtnf1	Unknown		FALSE	0.61	FALSE	-1.09	FALSE	0.73	0	0.731282	0.622741
68	Avpr2	Oxt	Unknown		FALSE	0.61	FALSE	0.42	FALSE	0.03	0	0.731282	0.622741
68	Bambi	Inhba	Unknown		FALSE	0.94	FALSE	-0.87	TRUE	0.81	0.405	0.823283	0.622741
68	Bcam	Lama5	Unknown		FALSE	-2.01	TRUE	0.14	TRUE	0.02	0.08	0.757699	0.622741
68	Bdkrb1	Kng1	Unknown		FALSE	-0.54	FALSE	0.63	FALSE	0.09	0	0.731282	0.622741
68	Bdkrb2	Ace	Unknown		FALSE	0.75	FALSE	0.82	FALSE	0.26	0	0.731282	0.622741
68	Bdkrb2	Kng1	Unknown		FALSE	0.75	FALSE	0.63	FALSE	0.09	0	0.731282	0.622741
68	Bdnf	Gpr152	Unknown		FALSE	0.24	FALSE	-0.11	FALSE	0.33	0	0.731282	0.622741
68	Bdnf	Ncam1	Unknown		FALSE	0.24	FALSE	-0.54	TRUE	0.44	0.22	0.772243	0.622741
68	Bdnf	Ngfr	Unknown		FALSE	0.24	FALSE	-1.42	FALSE	-0.43	0	0.731282	0.622741
68	Bdnf	Ntrk2	Unknown		FALSE	0.24	FALSE	-0.16	FALSE	0.27	0	0.731282	0.622741
68	Bdnf	Sort1	Unknown		FALSE	0.24	FALSE	0.62	FALSE	0.15	0	0.731282	0.622741
68	Bex3	Ntf5	Unknown		TRUE	0.78	FALSE	0.07	FALSE	-0.01	0.78	0.868527	0.622741
68	Bgn	Fgfr3	Unknown		FALSE	0.92	FALSE	0.06	FALSE	-0.47	0	0.731282	0.622741
68	Bgn	Tlr2	Unknown		FALSE	0.92	FALSE	0.46	FALSE	0.16	0	0.731282	0.622741
68	Bmp10	Acvr2a	Unknown		FALSE	-0.47	FALSE	0.54	FALSE	1.19	0	0.731282	0.622741
68	Bmp10	Acvrl1	Unknown		FALSE	-0.47	FALSE	0.36	FALSE	-0.76	0	0.731282	0.622741
68	Bmp10	Bmpr1b	Unknown		FALSE	-0.47	FALSE	-0.91	FALSE	-0.31	0	0.731282	0.622741
68	Bmp10	Bmpr2	Unknown		FALSE	-0.47	FALSE	-0.93	FALSE	-0.09	0	0.731282	0.622741
68	Bmp10	Ffar2	Unknown		FALSE	-0.47	FALSE	0.27	FALSE	0.49	0	0.731282	0.622741
68	Bmp10	Gpr152	Unknown		FALSE	-0.47	FALSE	-0.11	FALSE	0.33	0	0.731282	0.622741
68	Bmp15	Acvr2a	Unknown		FALSE	0.23	FALSE	0.54	FALSE	1.19	0	0.731282	0.622741
68	Bmp15	Bmpr1b	Unknown		FALSE	0.23	FALSE	-0.91	FALSE	-0.31	0	0.731282	0.622741
68	Bmp15	Bmpr2	Unknown		FALSE	0.23	FALSE	-0.93	FALSE	-0.09	0	0.731282	0.622741
68	Bmp2	Acvr2a	Unknown		FALSE	0.21	FALSE	0.54	FALSE	1.19	0	0.731282	0.622741
68	Bmp2	Acvr2b	Unknown		FALSE	0.21	FALSE	0.77	FALSE	-0.44	0	0.731282	0.622741
68	Bmp2	Bmpr1b	Unknown		FALSE	0.21	FALSE	-0.91	FALSE	-0.31	0	0.731282	0.622741
68	Bmp2	Bmpr2	Unknown		FALSE	0.21	FALSE	-0.93	FALSE	-0.09	0	0.731282	0.622741
68	Bmp2	Rgmb	Unknown		FALSE	0.21	FALSE	1.68	FALSE	2.9	0	0.731282	0.622741
68	Bmp2	Smo	Unknown		FALSE	0.21	TRUE	0.03	TRUE	0.68	0.355	0.810378	0.622741
68	Bmp3	Acvr1b	Unknown		FALSE	0.32	FALSE	-0.42	FALSE	-0.56	0	0.731282	0.622741
68	Bmp3	Acvr2b	Unknown		FALSE	0.32	FALSE	0.77	FALSE	-0.44	0	0.731282	0.622741
68	Bmp4	Acvr2b	Unknown		FALSE	-2.58	FALSE	0.77	FALSE	-0.44	0	0.731282	0.622741
68	Bmp4	Bmpr1b	Unknown		FALSE	-2.58	FALSE	-0.91	FALSE	-0.31	0	0.731282	0.622741
68	Bmp4	Bmpr2	Unknown		FALSE	-2.58	FALSE	-0.93	FALSE	-0.09	0	0.731282	0.622741
68	Bmp4	Cfc1	Unknown		FALSE	-2.58	FALSE	0.68	FALSE	0.4	0	0.731282	0.622741
68	Bmp4	Rgmb	Unknown		FALSE	-2.58	FALSE	1.68	FALSE	2.9	0	0.731282	0.622741
68	Bmp5	Acvr2a	Unknown		FALSE	0.68	FALSE	0.54	FALSE	1.19	0	0.731282	0.622741
68	Bmp5	Acvr2b	Unknown		FALSE	0.68	FALSE	0.77	FALSE	-0.44	0	0.731282	0.622741
68	Bmp5	Bmpr1b	Unknown		FALSE	0.68	FALSE	-0.91	FALSE	-0.31	0	0.731282	0.622741
68	Bmp5	Bmpr2	Unknown		FALSE	0.68	FALSE	-0.93	FALSE	-0.09	0	0.731282	0.622741
68	Bmp6	Acvr2a	Unknown		FALSE	-0.91	FALSE	0.54	FALSE	1.19	0	0.731282	0.622741
68	Bmp6	Acvr2b	Unknown		FALSE	-0.91	FALSE	0.77	FALSE	-0.44	0	0.731282	0.622741
68	Bmp6	Bmpr1b	Unknown		FALSE	-0.91	FALSE	-0.91	FALSE	-0.31	0	0.731282	0.622741
68	Bmp6	Bmpr2	Unknown		FALSE	-0.91	FALSE	-0.93	FALSE	-0.09	0	0.731282	0.622741
68	Bmp7	Acvr2a	Unknown		FALSE	-0.12	FALSE	0.54	FALSE	1.19	0	0.731282	0.622741
68	Bmp7	Acvr2b	Unknown		FALSE	-0.12	FALSE	0.77	FALSE	-0.44	0	0.731282	0.622741
68	Bmp7	Bmpr1b	Unknown		FALSE	-0.12	FALSE	-0.91	FALSE	-0.31	0	0.731282	0.622741
68	Bmp7	Bmpr2	Unknown		FALSE	-0.12	FALSE	-0.93	FALSE	-0.09	0	0.731282	0.622741
68	Bmp7	Ptprk	Unknown		FALSE	-0.12	TRUE	0.85	TRUE	0.93	0.89	0.886783	0.622741
68	Bmp7	Slamf1	Unknown		FALSE	-0.12	FALSE	0.98	FALSE	-0.36	0	0.731282	0.622741
68	Bmpr1a	Bmp10	Unknown		FALSE	0.84	FALSE	-0.6	FALSE	0.07	0	0.731282	0.622741
68	Bmpr1a	Bmp15	Unknown		FALSE	0.84	FALSE	-0.18	FALSE	0.8	0	0.731282	0.622741
68	Bmpr1a	Bmp2	Unknown		FALSE	0.84	FALSE	1.29	FALSE	0.43	0	0.731282	0.622741
68	Bmpr1a	Bmp6	Unknown		FALSE	0.84	FALSE	0.18	FALSE	-0.4	0	0.731282	0.622741
68	Bmpr1a	Bmp7	Unknown		FALSE	0.84	FALSE	-0.24	FALSE	0.66	0	0.731282	0.622741
68	Bmpr1a	Bmpr1b	Unknown		FALSE	0.84	FALSE	-0.91	FALSE	-0.31	0	0.731282	0.622741
68	Bmpr1a	Bmpr2	Unknown		FALSE	0.84	FALSE	-0.93	FALSE	-0.09	0	0.731282	0.622741
68	Bmpr1a	Gdf5	Unknown		FALSE	0.84	FALSE	-0.59	FALSE	-1.05	0	0.731282	0.622741
68	Bmpr1a	Gdf6	Unknown		FALSE	0.84	FALSE	0.96	FALSE	-0.74	0	0.731282	0.622741
68	Bmpr1a	Gdf7	Unknown		FALSE	0.84	FALSE	-1.36	FALSE	-0.64	0	0.731282	0.622741
68	Bmpr1a	Gdf9	Unknown		FALSE	0.84	FALSE	0.21	FALSE	-0.3	0	0.731282	0.622741
68	Bmpr1b	Amh	Unknown		FALSE	0.04	FALSE	-0.17	FALSE	0.2	0	0.731282	0.622741
68	Bmpr1b	Bmp10	Unknown		FALSE	0.04	FALSE	-0.6	FALSE	0.07	0	0.731282	0.622741
68	Bmpr1b	Bmp15	Unknown		FALSE	0.04	FALSE	-0.18	FALSE	0.8	0	0.731282	0.622741
68	Bmpr1b	Bmp2	Unknown		FALSE	0.04	FALSE	1.29	FALSE	0.43	0	0.731282	0.622741
68	Bmpr1b	Bmp5	Unknown		FALSE	0.04	FALSE	1.03	FALSE	-0.66	0	0.731282	0.622741
68	Bmpr1b	Bmp6	Unknown		FALSE	0.04	FALSE	0.18	FALSE	-0.4	0	0.731282	0.622741
68	Bmpr1b	Bmp7	Unknown		FALSE	0.04	FALSE	-0.24	FALSE	0.66	0	0.731282	0.622741
68	Bmpr1b	Gdf5	Unknown		FALSE	0.04	FALSE	-0.59	FALSE	-1.05	0	0.731282	0.622741
68	Bmpr1b	Gdf6	Unknown		FALSE	0.04	FALSE	0.96	FALSE	-0.74	0	0.731282	0.622741
68	Bmpr1b	Gdf7	Unknown		FALSE	0.04	FALSE	-1.36	FALSE	-0.64	0	0.731282	0.622741
68	Bmpr1b	Gdf9	Unknown		FALSE	0.04	FALSE	0.21	FALSE	-0.3	0	0.731282	0.622741
68	Bmpr2	Bmp10	Unknown		TRUE	1.16	FALSE	-0.6	FALSE	0.07	1.16	0.918075	0.622741
68	Bmpr2	Bmp15	Unknown		TRUE	1.16	FALSE	-0.18	FALSE	0.8	1.16	0.918075	0.622741
68	Bmpr2	Bmp2	Unknown		TRUE	1.16	FALSE	1.29	FALSE	0.43	1.16	0.918075	0.622741
68	Bmpr2	Bmp4	Unknown		TRUE	1.16	FALSE	2.15	TRUE	-0.5	0.91	0.888769	0.622741
68	Bmpr2	Bmp5	Unknown		TRUE	1.16	FALSE	1.03	FALSE	-0.66	1.16	0.918075	0.622741
68	Bmpr2	Bmp6	Unknown		TRUE	1.16	FALSE	0.18	FALSE	-0.4	1.16	0.918075	0.622741
68	Bmpr2	Bmp7	Unknown		TRUE	1.16	FALSE	-0.24	FALSE	0.66	1.16	0.918075	0.622741
68	Bmpr2	C4bp	Unknown		TRUE	1.16	FALSE	-0.53	FALSE	0.02	1.16	0.918075	0.622741
68	Bmpr2	Gdf2	Unknown		TRUE	1.16	FALSE	0.52	FALSE	-0.96	1.16	0.918075	0.622741
68	Bmpr2	Gdf5	Unknown		TRUE	1.16	FALSE	-0.59	FALSE	-1.05	1.16	0.918075	0.622741
68	Bmpr2	Gdf6	Unknown		TRUE	1.16	FALSE	0.96	FALSE	-0.74	1.16	0.918075	0.622741
68	Bmpr2	Gdf7	Unknown		TRUE	1.16	FALSE	-1.36	FALSE	-0.64	1.16	0.918075	0.622741
68	Bmpr2	Gdf9	Unknown		TRUE	1.16	FALSE	0.21	FALSE	-0.3	1.16	0.918075	0.622741
68	Boc	Dhh	Unknown		FALSE	0.98	FALSE	-0.43	FALSE	-0.37	0	0.731282	0.622741
68	Boc	Ihh	Unknown		FALSE	0.98	FALSE	-0.32	FALSE	-0.59	0	0.731282	0.622741
68	Boc	Shh	Unknown		FALSE	0.98	FALSE	-0.04	FALSE	-0.59	0	0.731282	0.622741
68	Brs3	Grp	Unknown		FALSE	1.02	FALSE	0.43	FALSE	-1.48	0	0.731282	0.622741
68	Brs3	Nmb	Unknown		FALSE	1.02	FALSE	-0.73	FALSE	-0.81	0	0.731282	0.622741
68	Bsg	Sele	Unknown		TRUE	0.12	FALSE	0.42	FALSE	-0.27	0.12	0.758897	0.622741
68	Bsg	Slc16a7	Unknown		TRUE	0.12	FALSE	-0.47	FALSE	-0.6	0.12	0.758897	0.622741
68	Bst2	Lilra5	Unknown		TRUE	0.12	FALSE	-1.35	FALSE	-0.2	0.12	0.758897	0.622741
68	Bst2	Lilra6	Unknown		TRUE	0.12	FALSE	-2.07	FALSE	0.09	0.12	0.758897	0.622741
68	Bst2	Pira2	Unknown		TRUE	0.12	FALSE	1.13	FALSE	0.54	0.12	0.758897	0.622741
68	Bst2	Pirb	Unknown		TRUE	0.12	FALSE	-1.05	FALSE	-0.47	0.12	0.758897	0.622741
68	Btc	Egfr	Unknown		FALSE	0.83	FALSE	-0.48	FALSE	-1.07	0	0.731282	0.622741
68	Btc	Erbb2	Unknown		FALSE	0.83	FALSE	-0.11	FALSE	-0.69	0	0.731282	0.622741
68	Btc	Erbb3	Unknown		FALSE	0.83	FALSE	-1.22	FALSE	-0.43	0	0.731282	0.622741
68	Btc	Erbb4	Unknown		FALSE	0.83	FALSE	-0.13	FALSE	-1.51	0	0.731282	0.622741
68	Btla	Cd79a	Unknown		FALSE	0.33	FALSE	0.66	FALSE	0.03	0	0.731282	0.622741
68	Btla	Tnfrsf14	CTL-suppressive		FALSE	0.33	FALSE	0.7	FALSE	0.19	0	0.731282	0.622741
68	Btla	Vtcn1	Unknown		FALSE	0.33	FALSE	-0.5	FALSE	0.83	0	0.731282	0.622741
68	C1qa	Cd33	Unknown		TRUE	0.57	FALSE	0.25	FALSE	0.06	0.57	0.845778	0.622741
68	C1qa	Cd93	Unknown		TRUE	0.57	FALSE	-0.93	FALSE	0.57	0.57	0.845778	0.622741
68	C1qa	Cspg4	Unknown		TRUE	0.57	FALSE	-0.79	FALSE	0.29	0.57	0.845778	0.622741
68	C1qb	Lrp1	Unknown		TRUE	-0.36	TRUE	-0.24	TRUE	1.25	0.145	0.758897	0.622741
68	C1qtnf1	Avpr2	Unknown		FALSE	0.43	FALSE	-0.53	FALSE	0.2	0	0.731282	0.622741
68	C3	C3ar1	Unknown		FALSE	0.51	FALSE	-1.62	FALSE	-0.47	0	0.731282	0.622741
68	C3	C5ar2	Unknown		FALSE	0.51	FALSE	2	FALSE	-0.56	0	0.731282	0.622741
68	C3	Cd19	Unknown		FALSE	0.51	FALSE	1.34	FALSE	-0.76	0	0.731282	0.622741
68	C3	Cd46	Unknown		FALSE	0.51	FALSE	-1.11	FALSE	-0.39	0	0.731282	0.622741
68	C3	Cr1l	Unknown		FALSE	0.51	TRUE	-0.33	TRUE	0.37	0.02	0.739811	0.622741
68	C3	Itgam	Unknown		FALSE	0.51	FALSE	0.86	FALSE	-0.2	0	0.731282	0.622741
68	C3	Itgax	Unknown		FALSE	0.51	FALSE	-0.67	FALSE	-0.25	0	0.731282	0.622741
68	C3	Lrp1	Unknown		FALSE	0.51	TRUE	-0.24	TRUE	1.25	0.505	0.836825	0.622741
68	C3ar1	C3	Unknown		TRUE	1.33	TRUE	-0.37	TRUE	1.04	1.665	0.967483	0.622741
68	C3ar1	C4b	Unknown		TRUE	1.33	FALSE	2.55	FALSE	2.72	1.33	0.933389	0.622741
68	C4b	C3ar1	Unknown		FALSE	0.03	FALSE	-1.62	FALSE	-0.47	0	0.731282	0.622741
68	C4b	C5ar2	Unknown		FALSE	0.03	FALSE	2	FALSE	-0.56	0	0.731282	0.622741
68	C4b	Cd46	Unknown		FALSE	0.03	FALSE	-1.11	FALSE	-0.39	0	0.731282	0.622741
68	C4b	Cr1l	Unknown		FALSE	0.03	TRUE	-0.33	TRUE	0.37	0.02	0.739811	0.622741
68	C4bp	Bmpr2	Unknown		FALSE	0.86	FALSE	-0.93	FALSE	-0.09	0	0.731282	0.622741
68	C4bp	Cd40	Unknown		FALSE	0.86	FALSE	-0.8	FALSE	-0.85	0	0.731282	0.622741
68	C4bp	Lrp1	Unknown		FALSE	0.86	TRUE	-0.24	TRUE	1.25	0.505	0.836825	0.622741
68	C5ar1	Hc	Unknown		TRUE	0.24	FALSE	-1.1	FALSE	-0.14	0.24	0.777167	0.622741
68	C5ar1	Rps19	Unknown		TRUE	0.24	TRUE	0.2	TRUE	0.86	0.77	0.865845	0.622741
68	C5ar2	C3	Unknown		FALSE	-0.28	TRUE	-0.37	TRUE	1.04	0.335	0.804831	0.622741
68	C5ar2	C4b	Unknown		FALSE	-0.28	FALSE	2.55	FALSE	2.72	0	0.731282	0.622741
68	C5ar2	Hc	Unknown		FALSE	-0.28	FALSE	-1.1	FALSE	-0.14	0	0.731282	0.622741
68	Cadm1	Cadm3	Unknown		FALSE	0.83	FALSE	-0.65	FALSE	-0.43	0	0.731282	0.622741
68	Cadm1	Crtam	Unknown		FALSE	0.83	FALSE	0.98	FALSE	-0.34	0	0.731282	0.622741
68	Cadm3	Cadm1	Unknown		FALSE	0.86	FALSE	-1.3	TRUE	1.73	0.865	0.884474	0.622741
68	Cadm3	Cadm4	Unknown		FALSE	0.86	TRUE	0.38	FALSE	0.35	0.19	0.769529	0.622741
68	Cadm3	Nectin1	Unknown		FALSE	0.86	FALSE	0.06	FALSE	0.26	0	0.731282	0.622741
68	Cadm4	Cadm3	Unknown		FALSE	-2.29	FALSE	-0.65	FALSE	-0.43	0	0.731282	0.622741
68	Calca	Calcr	Unknown		FALSE	-2.73	FALSE	0.73	FALSE	-0.62	0	0.731282	0.622741
68	Calca	Calcrl	Unknown		FALSE	-2.73	FALSE	-0.27	FALSE	1	0	0.731282	0.622741
68	Calca	Ramp1	Unknown		FALSE	-2.73	FALSE	-0.72	FALSE	-0.67	0	0.731282	0.622741
68	Calca	Ramp2	Unknown		FALSE	-2.73	FALSE	0.26	FALSE	-0.31	0	0.731282	0.622741
68	Calcb	Calcr	Unknown		FALSE	0.98	FALSE	0.73	FALSE	-0.62	0	0.731282	0.622741
68	Calcb	Calcrl	Unknown		FALSE	0.98	FALSE	-0.27	FALSE	1	0	0.731282	0.622741
68	Calcb	Ramp1	Unknown		FALSE	0.98	FALSE	-0.72	FALSE	-0.67	0	0.731282	0.622741
68	Calcr	Adm2	Unknown		FALSE	0.82	FALSE	-1.04	TRUE	0.23	0.115	0.758897	0.622741
68	Calcr	Calca	Unknown		FALSE	0.82	FALSE	-0.66	FALSE	0.16	0	0.731282	0.622741
68	Calcr	Calcb	Unknown		FALSE	0.82	FALSE	0.37	FALSE	-0.31	0	0.731282	0.622741
68	Calcr	Iapp	Unknown		FALSE	0.82	FALSE	-0.86	FALSE	1	0	0.731282	0.622741
68	Calcrl	Adm2	Unknown		FALSE	0.73	FALSE	-1.04	TRUE	0.23	0.115	0.758897	0.622741
68	Calcrl	Calca	Unknown		FALSE	0.73	FALSE	-0.66	FALSE	0.16	0	0.731282	0.622741
68	Calcrl	Calcb	Unknown		FALSE	0.73	FALSE	0.37	FALSE	-0.31	0	0.731282	0.622741
68	Calr	Lrp1	Unknown		TRUE	0.47	TRUE	-0.24	TRUE	1.25	0.975	0.90135	0.622741
68	Calr	Mtnr1a	Unknown		TRUE	0.47	FALSE	-0.3	FALSE	-0.76	0.47	0.836825	0.622741
68	Calr	Scarf1	Unknown		TRUE	0.47	FALSE	-0.04	FALSE	-0.79	0.47	0.836825	0.622741
68	Calr	Tshr	Unknown		TRUE	0.47	FALSE	-0.57	FALSE	0.03	0.47	0.836825	0.622741
68	Camp	Fpr2	Unknown		FALSE	-1.74	FALSE	1.06	FALSE	2.77	0	0.731282	0.622741
68	Cck	Cckar	Unknown		FALSE	-0.08	FALSE	0.04	FALSE	0.3	0	0.731282	0.622741
68	Cck	Cckbr	Unknown		FALSE	-0.08	FALSE	0.06	FALSE	-0.4	0	0.731282	0.622741
68	Cckar	Cck	Unknown		FALSE	0.54	FALSE	-0.04	FALSE	0.99	0	0.731282	0.622741
68	Cckbr	Cck	Unknown		FALSE	0.65	FALSE	-0.04	FALSE	0.99	0	0.731282	0.622741
68	Cckbr	Gast	Unknown		FALSE	0.65	FALSE	0.22	FALSE	-0.2	0	0.731282	0.622741
68	Ccl11	Ackr2	Unknown		FALSE	0.58	FALSE	-1.08	FALSE	-0.5	0	0.731282	0.622741
68	Ccl11	Ackr4	Unknown		FALSE	0.58	FALSE	0.9	FALSE	-0.33	0	0.731282	0.622741
68	Ccl11	Ccr2	Unknown		FALSE	0.58	FALSE	-0.36	FALSE	-0.56	0	0.731282	0.622741
68	Ccl11	Ccr3	Unknown		FALSE	0.58	FALSE	0.09	FALSE	-0.62	0	0.731282	0.622741
68	Ccl11	Ccr5	Unknown		FALSE	0.58	FALSE	-0.3	FALSE	-0.08	0	0.731282	0.622741
68	Ccl11	Cxcr3	Unknown		FALSE	0.58	FALSE	-0.59	FALSE	1.01	0	0.731282	0.622741
68	Ccl17	Ackr1	Unknown		FALSE	-1.48	FALSE	1.42	FALSE	-0.16	0	0.731282	0.622741
68	Ccl17	Ackr2	Unknown		FALSE	-1.48	FALSE	-1.08	FALSE	-0.5	0	0.731282	0.622741
68	Ccl17	Ccr4	Unknown		FALSE	-1.48	FALSE	-0.61	FALSE	-0.77	0	0.731282	0.622741
68	Ccl17	Ccr8	Unknown		FALSE	-1.48	FALSE	-0.32	FALSE	0.09	0	0.731282	0.622741
68	Ccl19	Ackr2	Unknown		FALSE	1.09	FALSE	-1.08	FALSE	-0.5	0	0.731282	0.622741
68	Ccl19	Ackr4	Unknown		FALSE	1.09	FALSE	0.9	FALSE	-0.33	0	0.731282	0.622741
68	Ccl19	Ccr10	Unknown		FALSE	1.09	FALSE	-1.95	FALSE	-0.84	0	0.731282	0.622741
68	Ccl19	Ccr7	Unknown		FALSE	1.09	FALSE	1.79	FALSE	-0.19	0	0.731282	0.622741
68	Ccl19	Ccrl2	Unknown		FALSE	1.09	FALSE	0.01	FALSE	-0.01	0	0.731282	0.622741
68	Ccl19	Cxcr3	Unknown		FALSE	1.09	FALSE	-0.59	FALSE	1.01	0	0.731282	0.622741
68	Ccl2	Ackr1	Unknown		TRUE	0.57	FALSE	1.42	FALSE	-0.16	0.57	0.845778	0.622741
68	Ccl2	Ackr2	Unknown		TRUE	0.57	FALSE	-1.08	FALSE	-0.5	0.57	0.845778	0.622741
68	Ccl2	Ackr4	Unknown		TRUE	0.57	FALSE	0.9	FALSE	-0.33	0.57	0.845778	0.622741
68	Ccl2	Ccr1	Unknown		TRUE	0.57	FALSE	-1.25	FALSE	0.15	0.57	0.845778	0.622741
68	Ccl2	Ccr10	Unknown		TRUE	0.57	FALSE	-1.95	FALSE	-0.84	0.57	0.845778	0.622741
68	Ccl2	Ccr2	Unknown		TRUE	0.57	FALSE	-0.36	FALSE	-0.56	0.57	0.845778	0.622741
68	Ccl2	Ccr3	Unknown		TRUE	0.57	FALSE	0.09	FALSE	-0.62	0.57	0.845778	0.622741
68	Ccl2	Ccr4	Unknown		TRUE	0.57	FALSE	-0.61	FALSE	-0.77	0.57	0.845778	0.622741
68	Ccl2	Ccr5	Unknown		TRUE	0.57	FALSE	-0.3	FALSE	-0.08	0.57	0.845778	0.622741
68	Ccl20	Ackr4	Unknown		FALSE	0.47	FALSE	0.9	FALSE	-0.33	0	0.731282	0.622741
68	Ccl20	Ccr6	Unknown		FALSE	0.47	FALSE	0.99	FALSE	2.69	0	0.731282	0.622741
68	Ccl20	Cxcr3	Unknown		FALSE	0.47	FALSE	-0.59	FALSE	1.01	0	0.731282	0.622741
68	Ccl24	Ccr2	Unknown		FALSE	0.47	FALSE	-0.36	FALSE	-0.56	0	0.731282	0.622741
68	Ccl24	Ccr3	Unknown		FALSE	0.47	FALSE	0.09	FALSE	-0.62	0	0.731282	0.622741
68	Ccl27a	Ackr2	Unknown		FALSE	-2.68	FALSE	-1.08	FALSE	-0.5	0	0.731282	0.622741
68	Ccl27a	Ccr10	Unknown		FALSE	-2.68	FALSE	-1.95	FALSE	-0.84	0	0.731282	0.622741
68	Ccl27b	Ackr2	Unknown		FALSE	-1.61	FALSE	-1.08	FALSE	-0.5	0	0.731282	0.622741
68	Ccl27b	Ccr10	Unknown		FALSE	-1.61	FALSE	-1.95	FALSE	-0.84	0	0.731282	0.622741
68	Ccl28	Ackr2	Unknown		FALSE	-0.37	FALSE	-1.08	FALSE	-0.5	0	0.731282	0.622741
68	Ccl28	Ccr10	Unknown		FALSE	-0.37	FALSE	-1.95	FALSE	-0.84	0	0.731282	0.622741
68	Ccl28	Ccr3	Unknown		FALSE	-0.37	FALSE	0.09	FALSE	-0.62	0	0.731282	0.622741
68	Ccl3	Ackr2	Unknown		TRUE	0.74	FALSE	-1.08	FALSE	-0.5	0.74	0.864528	0.622741
68	Ccl3	Ccr1	Unknown		TRUE	0.74	FALSE	-1.25	FALSE	0.15	0.74	0.864528	0.622741
68	Ccl3	Ccr3	Unknown		TRUE	0.74	FALSE	0.09	FALSE	-0.62	0.74	0.864528	0.622741
68	Ccl3	Ccr4	Unknown		TRUE	0.74	FALSE	-0.61	FALSE	-0.77	0.74	0.864528	0.622741
68	Ccl3	Ccr5	Unknown		TRUE	0.74	FALSE	-0.3	FALSE	-0.08	0.74	0.864528	0.622741
68	Ccl3	Ccr8	Unknown		TRUE	0.74	FALSE	-0.32	FALSE	0.09	0.74	0.864528	0.622741
68	Ccl3	Dpp4	Unknown		TRUE	0.74	FALSE	0.43	FALSE	1	0.74	0.864528	0.622741
68	Ccl3	Pitpnm3	Unknown		TRUE	0.74	FALSE	-0.07	FALSE	-0.67	0.74	0.864528	0.622741
68	Ccl4	Ackr2	Unknown		TRUE	0.54	FALSE	-1.08	FALSE	-0.5	0.54	0.843092	0.622741
68	Ccl4	Ccr1	Unknown		TRUE	0.54	FALSE	-1.25	FALSE	0.15	0.54	0.843092	0.622741
68	Ccl4	Ccr3	Unknown		TRUE	0.54	FALSE	0.09	FALSE	-0.62	0.54	0.843092	0.622741
68	Ccl4	Ccr5	Unknown		TRUE	0.54	FALSE	-0.3	FALSE	-0.08	0.54	0.843092	0.622741
68	Ccl4	Ccr8	Unknown		TRUE	0.54	FALSE	-0.32	FALSE	0.09	0.54	0.843092	0.622741
68	Ccl4	Cnr2	Unknown		TRUE	0.54	FALSE	0.3	FALSE	-0.01	0.54	0.843092	0.622741
68	Ccl4	Ffar2	Unknown		TRUE	0.54	FALSE	0.27	FALSE	0.49	0.54	0.843092	0.622741
68	Ccl4	Ffar3	Unknown		TRUE	0.54	FALSE	-0.69	FALSE	0.44	0.54	0.843092	0.622741
68	Ccl4	Gpr101	Unknown		TRUE	0.54	FALSE	0.38	FALSE	0.06	0.54	0.843092	0.622741
68	Ccl4	Gpr151	Unknown		TRUE	0.54	FALSE	-1.3	FALSE	-1.1	0.54	0.843092	0.622741
68	Ccl4	Gpr152	Unknown		TRUE	0.54	FALSE	-0.11	FALSE	0.33	0.54	0.843092	0.622741
68	Ccl4	Gprc5d	Unknown		TRUE	0.54	FALSE	-1.19	FALSE	-1.02	0.54	0.843092	0.622741
68	Ccl4	Slc7a1	Unknown		TRUE	0.54	TRUE	1.03	TRUE	0.5	1.305	0.933389	0.622741
68	Ccl6	Ccr1	Unknown		TRUE	0.75	FALSE	-1.25	FALSE	0.15	0.75	0.864528	0.622741
68	Ccl6	Ccr3	Unknown		TRUE	0.75	FALSE	0.09	FALSE	-0.62	0.75	0.864528	0.622741
68	Ccl6	Ide	Unknown		TRUE	0.75	TRUE	1.17	TRUE	0.95	1.81	0.979262	0.622741
68	Ccl7	Ackr1	Unknown		TRUE	0.52	FALSE	1.42	FALSE	-0.16	0.52	0.838127	0.622741
68	Ccl7	Ackr2	Unknown		TRUE	0.52	FALSE	-1.08	FALSE	-0.5	0.52	0.838127	0.622741
68	Ccl7	Ackr4	Unknown		TRUE	0.52	FALSE	0.9	FALSE	-0.33	0.52	0.838127	0.622741
68	Ccl7	Ccr1	Unknown		TRUE	0.52	FALSE	-1.25	FALSE	0.15	0.52	0.838127	0.622741
68	Ccl7	Ccr10	Unknown		TRUE	0.52	FALSE	-1.95	FALSE	-0.84	0.52	0.838127	0.622741
68	Ccl7	Ccr2	Unknown		TRUE	0.52	FALSE	-0.36	FALSE	-0.56	0.52	0.838127	0.622741
68	Ccl7	Ccr3	Unknown		TRUE	0.52	FALSE	0.09	FALSE	-0.62	0.52	0.838127	0.622741
68	Ccl7	Ccr5	Unknown		TRUE	0.52	FALSE	-0.3	FALSE	-0.08	0.52	0.838127	0.622741
68	Ccl7	Cxcr3	Unknown		TRUE	0.52	FALSE	-0.59	FALSE	1.01	0.52	0.838127	0.622741
68	Ccl8	Ackr1	Unknown		TRUE	0.36	FALSE	1.42	FALSE	-0.16	0.36	0.810378	0.622741
68	Ccl8	Ackr2	Unknown		TRUE	0.36	FALSE	-1.08	FALSE	-0.5	0.36	0.810378	0.622741
68	Ccl8	Ackr4	Unknown		TRUE	0.36	FALSE	0.9	FALSE	-0.33	0.36	0.810378	0.622741
68	Ccl8	Ccr1	Unknown		TRUE	0.36	FALSE	-1.25	FALSE	0.15	0.36	0.810378	0.622741
68	Ccl8	Ccr2	Unknown		TRUE	0.36	FALSE	-0.36	FALSE	-0.56	0.36	0.810378	0.622741
68	Ccl8	Ccr3	Unknown		TRUE	0.36	FALSE	0.09	FALSE	-0.62	0.36	0.810378	0.622741
68	Ccl8	Ccr5	Unknown		TRUE	0.36	FALSE	-0.3	FALSE	-0.08	0.36	0.810378	0.622741
68	Ccl9	Ccr1	Unknown		TRUE	0.04	FALSE	-1.25	FALSE	0.15	0.04	0.745798	0.622741
68	Ccl9	Ccr3	Unknown		TRUE	0.04	FALSE	0.09	FALSE	-0.62	0.04	0.745798	0.622741
68	Ccl9	Ide	Unknown		TRUE	0.04	TRUE	1.17	TRUE	0.95	1.1	0.912962	0.622741
68	Ccr1	Ccl2	Unknown		TRUE	0.58	TRUE	0.16	FALSE	0.09	0.66	0.860389	0.622741
68	Ccr1	Ccl3	Unknown		TRUE	0.58	FALSE	0.55	FALSE	0.54	0.58	0.845778	0.622741
68	Ccr1	Ccl4	Unknown		TRUE	0.58	FALSE	0.36	FALSE	-0.02	0.58	0.845778	0.622741
68	Ccr1	Ccl6	Unknown		TRUE	0.58	FALSE	1.25	FALSE	0.45	0.58	0.845778	0.622741
68	Ccr1	Ccl7	Unknown		TRUE	0.58	FALSE	-0.19	FALSE	0.09	0.58	0.845778	0.622741
68	Ccr1	Ccl8	Unknown		TRUE	0.58	FALSE	0.58	FALSE	0.57	0.58	0.845778	0.622741
68	Ccr1	Ccl9	Unknown		TRUE	0.58	FALSE	0.27	TRUE	0.19	0.675	0.863615	0.622741
68	Ccr10	Ccl2	Unknown		FALSE	-0.54	TRUE	0.16	FALSE	0.09	0.08	0.757699	0.622741
68	Ccr10	Ccl28	Unknown		FALSE	-0.54	FALSE	0.45	FALSE	0.84	0	0.731282	0.622741
68	Ccr10	Ccl7	Unknown		FALSE	-0.54	FALSE	-0.19	FALSE	0.09	0	0.731282	0.622741
68	Ccr10	Cxcl13	Unknown		FALSE	-0.54	FALSE	-0.49	FALSE	0.15	0	0.731282	0.622741
68	Ccr2	Ccl11	Unknown		TRUE	0.59	FALSE	-0.48	FALSE	-0.09	0.59	0.847048	0.622741
68	Ccr2	Ccl2	Unknown		TRUE	0.59	TRUE	0.16	FALSE	0.09	0.67	0.86243	0.622741
68	Ccr2	Ccl24	Unknown		TRUE	0.59	FALSE	0.7	FALSE	0.44	0.59	0.847048	0.622741
68	Ccr2	Ccl7	Unknown		TRUE	0.59	FALSE	-0.19	FALSE	0.09	0.59	0.847048	0.622741
68	Ccr2	Ccl8	Unknown		TRUE	0.59	FALSE	0.58	FALSE	0.57	0.59	0.847048	0.622741
68	Ccr2	Cytl1	Unknown		TRUE	0.59	FALSE	0.11	FALSE	-0.86	0.59	0.847048	0.622741
68	Ccr2	Defb14	Unknown		TRUE	0.59	FALSE	0.04	FALSE	0.33	0.59	0.847048	0.622741
68	Ccr3	Ccl11	Unknown		FALSE	1.2	FALSE	-0.48	FALSE	-0.09	0	0.731282	0.622741
68	Ccr3	Ccl2	Unknown		FALSE	1.2	TRUE	0.16	FALSE	0.09	0.08	0.757699	0.622741
68	Ccr3	Ccl24	Unknown		FALSE	1.2	FALSE	0.7	FALSE	0.44	0	0.731282	0.622741
68	Ccr3	Ccl28	Unknown		FALSE	1.2	FALSE	0.45	FALSE	0.84	0	0.731282	0.622741
68	Ccr3	Ccl3	Unknown		FALSE	1.2	FALSE	0.55	FALSE	0.54	0	0.731282	0.622741
68	Ccr3	Ccl4	Unknown		FALSE	1.2	FALSE	0.36	FALSE	-0.02	0	0.731282	0.622741
68	Ccr3	Ccl6	Unknown		FALSE	1.2	FALSE	1.25	FALSE	0.45	0	0.731282	0.622741
68	Ccr3	Ccl7	Unknown		FALSE	1.2	FALSE	-0.19	FALSE	0.09	0	0.731282	0.622741
68	Ccr3	Ccl8	Unknown		FALSE	1.2	FALSE	0.58	FALSE	0.57	0	0.731282	0.622741
68	Ccr3	Ccl9	Unknown		FALSE	1.2	FALSE	0.27	TRUE	0.19	0.095	0.758897	0.622741
68	Ccr3	Cxcl9	Unknown		FALSE	1.2	FALSE	0.49	FALSE	0.22	0	0.731282	0.622741
68	Ccr4	Ccl17	Unknown		FALSE	-0.83	FALSE	-0.1	FALSE	-0.43	0	0.731282	0.622741
68	Ccr4	Ccl2	Unknown		FALSE	-0.83	TRUE	0.16	FALSE	0.09	0.08	0.757699	0.622741
68	Ccr4	Ccl22	Unknown		FALSE	-0.83	FALSE	0.08	FALSE	-0.49	0	0.731282	0.622741
68	Ccr4	Ccl3	Unknown		FALSE	-0.83	FALSE	0.55	FALSE	0.54	0	0.731282	0.622741
68	Ccr5	Ccl11	Unknown		TRUE	0.27	FALSE	-0.48	FALSE	-0.09	0.27	0.787187	0.622741
68	Ccr5	Ccl2	Unknown		TRUE	0.27	TRUE	0.16	FALSE	0.09	0.35	0.810313	0.622741
68	Ccr5	Ccl3	Unknown		TRUE	0.27	FALSE	0.55	FALSE	0.54	0.27	0.787187	0.622741
68	Ccr5	Ccl4	Unknown		TRUE	0.27	FALSE	0.36	FALSE	-0.02	0.27	0.787187	0.622741
68	Ccr5	Ccl7	Unknown		TRUE	0.27	FALSE	-0.19	FALSE	0.09	0.27	0.787187	0.622741
68	Ccr5	Ccl8	Unknown		TRUE	0.27	FALSE	0.58	FALSE	0.57	0.27	0.787187	0.622741
68	Ccr5	Orm1	Unknown		TRUE	0.27	FALSE	0.67	FALSE	-0.52	0.27	0.787187	0.622741
68	Ccr6	Ccl20	Unknown		FALSE	0.68	FALSE	-1.26	FALSE	0.04	0	0.731282	0.622741
68	Ccr6	Defb14	Unknown		FALSE	0.68	FALSE	0.04	FALSE	0.33	0	0.731282	0.622741
68	Ccr8	Ccl17	Unknown		FALSE	0.52	FALSE	-0.1	FALSE	-0.43	0	0.731282	0.622741
68	Ccr8	Ccl3	Unknown		FALSE	0.52	FALSE	0.55	FALSE	0.54	0	0.731282	0.622741
68	Ccr8	Ccl4	Unknown		FALSE	0.52	FALSE	0.36	FALSE	-0.02	0	0.731282	0.622741
68	Ccrl2	Rarres2	Unknown		TRUE	0.13	FALSE	-0.51	FALSE	-0.96	0.13	0.758897	0.622741
68	Cd14	Itga4	Unknown		TRUE	0.46	FALSE	0.15	FALSE	1.43	0.46	0.8353	0.622741
68	Cd14	Itgb1	Unknown		TRUE	0.46	TRUE	0.04	TRUE	1.48	1.22	0.9254	0.622741
68	Cd151	Mmp7	Unknown		TRUE	1.11	FALSE	0.24	FALSE	-0.13	1.11	0.91425	0.622741
68	Cd160	Tnfrsf14	CTL-suppressive		TRUE	0.6	FALSE	0.7	FALSE	0.19	0.6	0.849728	0.622741
68	Cd163	Hp	Unknown		FALSE	-2.03	FALSE	-1.25	FALSE	0.22	0	0.731282	0.622741
68	Cd163	Tnfsf12	Unknown		FALSE	-2.03	FALSE	1.35	FALSE	-0.27	0	0.731282	0.622741
68	Cd177	Pecam1	Unknown		FALSE	-0.37	FALSE	0.1	FALSE	0.25	0	0.731282	0.622741
68	Cd19	C3	Unknown		FALSE	-0.01	TRUE	-0.37	TRUE	1.04	0.335	0.804831	0.622741
68	Cd1d1	Ceacam10	Unknown		FALSE	0.5	FALSE	0.62	FALSE	-0.16	0	0.731282	0.622741
68	Cd1d1	Ceacam2	Unknown		FALSE	0.5	FALSE	-0.04	FALSE	0.47	0	0.731282	0.622741
68	Cd1d2	Ceacam10	Unknown		FALSE	-0.16	FALSE	0.62	FALSE	-0.16	0	0.731282	0.622741
68	Cd1d2	Ceacam2	Unknown		FALSE	-0.16	FALSE	-0.04	FALSE	0.47	0	0.731282	0.622741
68	Cd2	Cd48	CTL-activating		TRUE	0.32	FALSE	0.35	FALSE	0.14	0.32	0.803331	0.622741
68	Cd2	Cd59a	Unknown		TRUE	0.32	FALSE	-0.2	FALSE	0.07	0.32	0.803331	0.622741
68	Cd2	Cd59b	Unknown		TRUE	0.32	FALSE	-0.55	FALSE	1.49	0.32	0.803331	0.622741
68	Cd200	Cd200r1	Unknown		TRUE	0.64	FALSE	-0.65	FALSE	-0.25	0.64	0.856621	0.622741
68	Cd200	Cd200r2	Unknown		TRUE	0.64	FALSE	-0.04	FALSE	0.76	0.64	0.856621	0.622741
68	Cd200	Cd200r3	Unknown		TRUE	0.64	FALSE	-0.31	FALSE	0.4	0.64	0.856621	0.622741
68	Cd200r1	Adipoq	Unknown		TRUE	1.01	FALSE	-0.42	FALSE	-0.46	1.01	0.906907	0.622741
68	Cd200r1	Cd200	Unknown		TRUE	1.01	FALSE	-0.1	FALSE	-0.06	1.01	0.906907	0.622741
68	Cd200r2	Cd200	Unknown		FALSE	0.66	FALSE	-0.1	FALSE	-0.06	0	0.731282	0.622741
68	Cd200r3	Cd200	Unknown		FALSE	0.86	FALSE	-0.1	FALSE	-0.06	0	0.731282	0.622741
68	Cd200r4	Cd200	Unknown		TRUE	0.57	FALSE	-0.1	FALSE	-0.06	0.57	0.845778	0.622741
68	Cd209a	Ceacam1	Unknown		FALSE	0.24	FALSE	-0.79	FALSE	0.85	0	0.731282	0.622741
68	Cd209b	Ceacam1	Unknown		FALSE	0.85	FALSE	-0.79	FALSE	0.85	0	0.731282	0.622741
68	Cd209c	Ceacam1	Unknown		FALSE	1.03	FALSE	-0.79	FALSE	0.85	0	0.731282	0.622741
68	Cd209d	Ceacam1	Unknown		FALSE	-0.29	FALSE	-0.79	FALSE	0.85	0	0.731282	0.622741
68	Cd209e	Ceacam1	Unknown		FALSE	0.4	FALSE	-0.79	FALSE	0.85	0	0.731282	0.622741
68	Cd22	Ptprc	Unknown		FALSE	-2.6	FALSE	0.73	FALSE	0.7	0	0.731282	0.622741
68	Cd226	Nectin2	CTL-activating		TRUE	0.13	TRUE	0.01	TRUE	0.11	0.19	0.769529	0.622741
68	Cd226	Pvr	CTL-activating		TRUE	0.13	TRUE	-0.91	TRUE	1.32	0.335	0.804831	0.622741
68	Cd244a	Cd48	Unknown		TRUE	0.98	FALSE	0.35	FALSE	0.14	0.98	0.902281	0.622741
68	Cd248	Mmrn2	Unknown		FALSE	-0.32	FALSE	-0.44	FALSE	0.06	0	0.731282	0.622741
68	Cd274	Cd80	Unknown		TRUE	0.76	FALSE	-0.27	FALSE	0.28	0.76	0.864528	0.622741
68	Cd274	Pdcd1	Unknown		TRUE	0.76	FALSE	-0.95	FALSE	-0.96	0.76	0.864528	0.622741
68	Cd300lb	Havcr1	Unknown		FALSE	0.42	FALSE	0.19	FALSE	0.93	0	0.731282	0.622741
68	Cd33	C1qa	Unknown		FALSE	-0.26	FALSE	-0.32	FALSE	-0.24	0	0.731282	0.622741
68	Cd33	C1qb	Unknown		FALSE	-0.26	FALSE	1.24	FALSE	-0.42	0	0.731282	0.622741
68	Cd34	Sele	Unknown		FALSE	-1	FALSE	0.42	FALSE	-0.27	0	0.731282	0.622741
68	Cd34	Sell	Unknown		FALSE	-1	FALSE	0.41	FALSE	0.45	0	0.731282	0.622741
68	Cd38	Pecam1	Unknown		TRUE	1.19	FALSE	0.1	FALSE	0.25	1.19	0.921558	0.622741
68	Cd4	Cxcl12	Unknown		FALSE	0.64	FALSE	-1.84	FALSE	-0.19	0	0.731282	0.622741
68	Cd4	Il16	Unknown		FALSE	0.64	FALSE	-0.71	FALSE	0.43	0	0.731282	0.622741
68	Cd4	Pip	Unknown		FALSE	0.64	FALSE	0.29	FALSE	0.92	0	0.731282	0.622741
68	Cd40	C4bp	Unknown		TRUE	0.17	FALSE	-0.53	FALSE	0.02	0.17	0.767207	0.622741
68	Cd40	Cd40lg	Unknown		TRUE	0.17	FALSE	-0.35	FALSE	-0.22	0.17	0.767207	0.622741
68	Cd40	Ltb	Unknown		TRUE	0.17	FALSE	0.53	FALSE	0.56	0.17	0.767207	0.622741
68	Cd40	Tnfsf13b	Unknown		TRUE	0.17	FALSE	-1.04	FALSE	0.06	0.17	0.767207	0.622741
68	Cd40lg	Cd40	Unknown		TRUE	0.95	FALSE	-0.8	FALSE	-0.85	0.95	0.896985	0.622741
68	Cd40lg	Itga2b	Unknown		TRUE	0.95	FALSE	-0.06	FALSE	-0.17	0.95	0.896985	0.622741
68	Cd40lg	Itga5	Unknown		TRUE	0.95	TRUE	0.52	TRUE	0.62	1.52	0.955549	0.622741
68	Cd40lg	Itgb1	Unknown		TRUE	0.95	TRUE	0.04	TRUE	1.48	1.71	0.971468	0.622741
68	Cd40lg	Itgb3	Unknown		TRUE	0.95	TRUE	0.39	FALSE	0.15	1.145	0.918075	0.622741
68	Cd46	C3	Unknown		FALSE	1.15	TRUE	-0.37	TRUE	1.04	0.335	0.804831	0.622741
68	Cd46	C4b	Unknown		FALSE	1.15	FALSE	2.55	FALSE	2.72	0	0.731282	0.622741
68	Cd46	Jag1	Unknown		FALSE	1.15	FALSE	0.31	FALSE	-0.08	0	0.731282	0.622741
68	Cd47	Col4a3	Unknown		TRUE	0.72	FALSE	0.43	FALSE	-0.51	0.72	0.864528	0.622741
68	Cd47	Comp	Unknown		TRUE	0.72	FALSE	0.33	FALSE	0.37	0.72	0.864528	0.622741
68	Cd47	Gm5150	Unknown		TRUE	0.72	FALSE	1.5	FALSE	0.24	0.72	0.864528	0.622741
68	Cd47	Gm9733	Unknown		TRUE	0.72	FALSE	0.2	FALSE	-0.18	0.72	0.864528	0.622741
68	Cd47	Sirpa	Unknown		TRUE	0.72	FALSE	0.59	FALSE	0.01	0.72	0.864528	0.622741
68	Cd47	Sirpb1a	Unknown		TRUE	0.72	FALSE	0.94	FALSE	0.29	0.72	0.864528	0.622741
68	Cd47	Thbs1	Unknown		TRUE	0.72	TRUE	-0.75	TRUE	0.47	0.58	0.845778	0.622741
68	Cd47	Thbs2	Unknown		TRUE	0.72	FALSE	0.51	FALSE	2.14	0.72	0.864528	0.622741
68	Cd47	Tyrobp	Unknown		TRUE	0.72	FALSE	-1.08	FALSE	0.08	0.72	0.864528	0.622741
68	Cd53	Il2	Unknown		TRUE	0.8	FALSE	-0.73	FALSE	-0.1	0.8	0.872802	0.622741
68	Cd53	Il4	Unknown		TRUE	0.8	FALSE	0.8	FALSE	-0.78	0.8	0.872802	0.622741
68	Cd59a	Cd2	Unknown		FALSE	0.2	FALSE	-0.83	FALSE	-0.24	0	0.731282	0.622741
68	Cd59b	Cd2	Unknown		FALSE	-0.28	FALSE	-0.83	FALSE	-0.24	0	0.731282	0.622741
68	Cd5l	Cd5	Unknown		FALSE	0.37	FALSE	0.54	FALSE	-0.16	0	0.731282	0.622741
68	Cd6	Alcam	Unknown		TRUE	0.8	FALSE	0.38	FALSE	0.13	0.8	0.872802	0.622741
68	Cd63	Ambn	Unknown		TRUE	0.82	FALSE	-0.83	FALSE	0.09	0.82	0.876752	0.622741
68	Cd63	Amelx	Unknown		TRUE	0.82	FALSE	-0.34	FALSE	-0.46	0.82	0.876752	0.622741
68	Cd63	Enam	Unknown		TRUE	0.82	FALSE	0.19	FALSE	0.07	0.82	0.876752	0.622741
68	Cd63	Timp1	Unknown		TRUE	0.82	TRUE	-1.1	TRUE	0.72	0.63	0.854278	0.622741
68	Cd69	Lgals1	Unknown		TRUE	1.22	TRUE	-0.05	TRUE	-0.66	0.865	0.884474	0.622741
68	Cd69	Myl9	Unknown		TRUE	1.22	FALSE	-0.8	TRUE	-0.48	0.98	0.902281	0.622741
68	Cd7	Sectm1a	Unknown		TRUE	0.44	FALSE	-0.31	FALSE	0.67	0.44	0.832364	0.622741
68	Cd7	Sectm1b	Unknown		TRUE	0.44	FALSE	-0.52	FALSE	-0.61	0.44	0.832364	0.622741
68	Cd70	Cd27	Unknown		FALSE	-0.56	FALSE	0.06	FALSE	-0.27	0	0.731282	0.622741
68	Cd70	Tnfrsf13b	Unknown		FALSE	-0.56	FALSE	-1.02	FALSE	-0.05	0	0.731282	0.622741
68	Cd70	Tnfrsf17	Unknown		FALSE	-0.56	FALSE	-0.41	FALSE	-0.46	0	0.731282	0.622741
68	Cd72	Sema4d	Unknown		TRUE	1.03	FALSE	-0.05	TRUE	-0.06	1	0.906338	0.622741
68	Cd74	App	Unknown		TRUE	1.44	TRUE	-0.56	TRUE	0.3	1.31	0.933389	0.622741
68	Cd74	Copa	Unknown		TRUE	1.44	TRUE	-0.45	TRUE	-0.42	1.005	0.906907	0.622741
68	Cd74	Mif	Unknown		TRUE	1.44	TRUE	0.86	TRUE	0.01	1.875	0.983464	0.622741
68	Cd79a	Btla	Unknown		FALSE	-0.64	FALSE	-0.83	FALSE	-0.32	0	0.731282	0.622741
68	Cd80	Cd274	Unknown		TRUE	1.11	FALSE	0.12	FALSE	-0.95	1.11	0.91425	0.622741
68	Cd80	Cd28	Unknown		TRUE	1.11	FALSE	-1.75	FALSE	0.33	1.11	0.91425	0.622741
68	Cd80	Ctla4	Unknown		TRUE	1.11	FALSE	0.06	FALSE	-0.78	1.11	0.91425	0.622741
68	Cd81	Gpc3	Unknown		TRUE	1.23	FALSE	-0.67	FALSE	0.34	1.23	0.926362	0.622741
68	Cd82	Hbegf	Unknown		TRUE	0.37	TRUE	-0.82	TRUE	0.14	0.03	0.743376	0.622741
68	Cd84	Cd84	Unknown		TRUE	0.72	FALSE	1.62	FALSE	-0.38	0.72	0.864528	0.622741
68	Cd86	Cd28	Unknown		TRUE	0.06	FALSE	-1.75	FALSE	0.33	0.06	0.749237	0.622741
68	Cd86	Ctla4	Unknown		TRUE	0.06	FALSE	0.06	FALSE	-0.78	0.06	0.749237	0.622741
68	Cd8a	Ceacam10	Unknown		TRUE	0.61	FALSE	0.62	FALSE	-0.16	0.61	0.851551	0.622741
68	Cd8a	Ceacam2	Unknown		TRUE	0.61	FALSE	-0.04	FALSE	0.47	0.61	0.851551	0.622741
68	Cd8a	Lck	Unknown		TRUE	0.61	FALSE	0.33	TRUE	-0.47	0.375	0.815103	0.622741
68	Cd93	Col4a1	Unknown		TRUE	-0.13	TRUE	0.43	FALSE	-0.15	0.085	0.758897	0.622741
68	Cd93	Col4a5	Unknown		TRUE	-0.13	FALSE	0.92	TRUE	0.74	0.24	0.777167	0.622741
68	Cdh1	Egfr	Unknown		FALSE	0.38	FALSE	-0.48	FALSE	-1.07	0	0.731282	0.622741
68	Cdh1	Itga2	Unknown		FALSE	0.38	FALSE	-1.43	FALSE	-0.81	0	0.731282	0.622741
68	Cdh1	Itgae	Unknown		FALSE	0.38	FALSE	-0.15	FALSE	-0.28	0	0.731282	0.622741
68	Cdh1	Itgb1	Unknown		FALSE	0.38	TRUE	0.04	TRUE	1.48	0.76	0.864528	0.622741
68	Cdh1	Klrg1	Unknown		FALSE	0.38	FALSE	1.33	FALSE	-0.47	0	0.731282	0.622741
68	Cdh1	Ptprm	Unknown		FALSE	0.38	FALSE	0.25	FALSE	0.83	0	0.731282	0.622741
68	Cdh7	Mia	Unknown		FALSE	0.29	FALSE	-1.75	FALSE	0.68	0	0.731282	0.622741
68	Cdon	Dhh	Unknown		FALSE	1.42	FALSE	-0.43	FALSE	-0.37	0	0.731282	0.622741
68	Cdon	Ihh	Unknown		FALSE	1.42	FALSE	-0.32	FALSE	-0.59	0	0.731282	0.622741
68	Cdon	Shh	Unknown		FALSE	1.42	FALSE	-0.04	FALSE	-0.59	0	0.731282	0.622741
68	Ceacam1	Cd209a	Unknown		FALSE	0.17	FALSE	0.5	FALSE	-0.23	0	0.731282	0.622741
68	Ceacam1	Cd209b	Unknown		FALSE	0.17	FALSE	-0.97	FALSE	-1.21	0	0.731282	0.622741
68	Ceacam1	Cd209c	Unknown		FALSE	0.17	FALSE	-0.3	FALSE	-0.29	0	0.731282	0.622741
68	Ceacam1	Cd209d	Unknown		FALSE	0.17	FALSE	0.61	FALSE	-0.49	0	0.731282	0.622741
68	Ceacam1	Cd209e	Unknown		FALSE	0.17	FALSE	-0.48	FALSE	-0.75	0	0.731282	0.622741
68	Ceacam1	Ceacam10	Unknown		FALSE	0.17	FALSE	0.62	FALSE	-0.16	0	0.731282	0.622741
68	Ceacam1	Ceacam2	Unknown		FALSE	0.17	FALSE	-0.04	FALSE	0.47	0	0.731282	0.622741
68	Ceacam1	Havcr2	Unknown		FALSE	0.17	FALSE	1.09	FALSE	-0.11	0	0.731282	0.622741
68	Ceacam1	Sele	Unknown		FALSE	0.17	FALSE	0.42	FALSE	-0.27	0	0.731282	0.622741
68	Ceacam10	Cd1d1	Unknown		FALSE	-0.63	FALSE	-0.56	FALSE	0.4	0	0.731282	0.622741
68	Ceacam10	Cd1d2	Unknown		FALSE	-0.63	FALSE	-0.31	FALSE	0.47	0	0.731282	0.622741
68	Ceacam10	Cd8a	Unknown		FALSE	-0.63	FALSE	0.56	FALSE	0.31	0	0.731282	0.622741
68	Ceacam10	Ceacam1	Unknown		FALSE	-0.63	FALSE	-0.79	FALSE	0.85	0	0.731282	0.622741
68	Ceacam10	Ceacam2	Unknown		FALSE	-0.63	FALSE	-0.04	FALSE	0.47	0	0.731282	0.622741
68	Ceacam2	Cd1d1	Unknown		FALSE	-0.27	FALSE	-0.56	FALSE	0.4	0	0.731282	0.622741
68	Ceacam2	Cd1d2	Unknown		FALSE	-0.27	FALSE	-0.31	FALSE	0.47	0	0.731282	0.622741
68	Ceacam2	Cd8a	Unknown		FALSE	-0.27	FALSE	0.56	FALSE	0.31	0	0.731282	0.622741
68	Ceacam2	Ceacam1	Unknown		FALSE	-0.27	FALSE	-0.79	FALSE	0.85	0	0.731282	0.622741
68	Ceacam2	Ceacam10	Unknown		FALSE	-0.27	FALSE	0.62	FALSE	-0.16	0	0.731282	0.622741
68	Cel	Cxcr4	Unknown		FALSE	0.77	FALSE	0.23	FALSE	-0.53	0	0.731282	0.622741
68	Celsr2	Tnf	Unknown		FALSE	0.63	FALSE	-0.25	FALSE	1.34	0	0.731282	0.622741
68	Celsr3	Csf1	Unknown		FALSE	0.1	TRUE	1.19	TRUE	0.12	0.655	0.860389	0.622741
68	Cer1	Mrc2	Unknown		FALSE	0.02	FALSE	0.3	FALSE	-0.39	0	0.731282	0.622741
68	Cfc1	Inhbb	Unknown		FALSE	0.51	FALSE	0.5	FALSE	-0.68	0	0.731282	0.622741
68	Cfc1	Nodal	Unknown		FALSE	0.51	FALSE	-0.55	FALSE	0.48	0	0.731282	0.622741
68	Cga	Fshr	Unknown		FALSE	-0.19	FALSE	0.94	FALSE	-0.32	0	0.731282	0.622741
68	Cga	Lhcgr	Unknown		FALSE	-0.19	FALSE	1.24	FALSE	1.36	0	0.731282	0.622741
68	Chad	Itga2	Unknown		FALSE	-0.52	FALSE	-1.43	FALSE	-0.81	0	0.731282	0.622741
68	Chad	Itgb1	Unknown		FALSE	-0.52	TRUE	0.04	TRUE	1.48	0.76	0.864528	0.622741
68	Chl1	Alcam	Unknown		FALSE	-0.78	FALSE	0.38	FALSE	0.13	0	0.731282	0.622741
68	Chrna7	Slurp1	Unknown		FALSE	0.93	FALSE	-0.48	FALSE	0.68	0	0.731282	0.622741
68	Clcf1	Cntfr	Unknown		FALSE	-0.28	FALSE	0.79	FALSE	-0.47	0	0.731282	0.622741
68	Clcf1	Lifr	Unknown		FALSE	-0.28	FALSE	-1.31	FALSE	-0.96	0	0.731282	0.622741
68	Clec11a	Itga10	Unknown		FALSE	0.6	FALSE	-0.19	FALSE	1.03	0	0.731282	0.622741
68	Clec11a	Itga11	Unknown		FALSE	0.6	FALSE	-0.54	FALSE	-0.34	0	0.731282	0.622741
68	Clec11a	Itgb1	Unknown		FALSE	0.6	TRUE	0.04	TRUE	1.48	0.76	0.864528	0.622741
68	Clec14a	Mmrn2	Unknown		FALSE	-3.49	FALSE	-0.44	FALSE	0.06	0	0.731282	0.622741
68	Clec1b	Pdpn	Unknown		FALSE	1	FALSE	-0.61	TRUE	0.25	0.125	0.758897	0.622741
68	Clec2d	Adipoq	Unknown		TRUE	1.22	FALSE	-0.42	FALSE	-0.46	1.22	0.9254	0.622741
68	Clec2d	Fam3c	Unknown		TRUE	1.22	TRUE	-0.01	TRUE	0.77	1.6	0.961542	0.622741
68	Clec2d	Klrb1	Unknown		TRUE	1.22	FALSE	-1.02	FALSE	-1.14	1.22	0.9254	0.622741
68	Clec4g	Lag3	Unknown		FALSE	-1.26	FALSE	0.1	FALSE	-0.35	0	0.731282	0.622741
68	Cmklr1	Rarres2	Unknown		FALSE	0.7	FALSE	-0.51	FALSE	-0.96	0	0.731282	0.622741
68	Cnr2	Adipoq	Unknown		FALSE	-1.83	FALSE	-0.42	FALSE	-0.46	0	0.731282	0.622741
68	Cnr2	Ccl4	Unknown		FALSE	-1.83	FALSE	0.36	FALSE	-0.02	0	0.731282	0.622741
68	Cntf	Cntfr	Unknown		FALSE	0.99	FALSE	0.79	FALSE	-0.47	0	0.731282	0.622741
68	Cntf	Egfr	Unknown		FALSE	0.99	FALSE	-0.48	FALSE	-1.07	0	0.731282	0.622741
68	Cntf	Lifr	Unknown		FALSE	0.99	FALSE	-1.31	FALSE	-0.96	0	0.731282	0.622741
68	Cntfr	Cntf	Unknown		FALSE	-0.13	FALSE	0.93	FALSE	0.46	0	0.731282	0.622741
68	Cntn1	Cntn2	Unknown		FALSE	-0.6	FALSE	-0.34	FALSE	-0.08	0	0.731282	0.622741
68	Cntn1	L1cam	Unknown		FALSE	-0.6	FALSE	0.74	FALSE	0.06	0	0.731282	0.622741
68	Cntn1	Notch2	Unknown		FALSE	-0.6	FALSE	-0.7	TRUE	0.05	0.025	0.740927	0.622741
68	Cntn1	Ptprz1	Unknown		FALSE	-0.6	FALSE	-0.37	FALSE	-0.15	0	0.731282	0.622741
68	Cntn1	Tnc	Unknown		FALSE	-0.6	FALSE	-0.53	FALSE	-0.66	0	0.731282	0.622741
68	Cntn2	Cntn1	Unknown		FALSE	0.26	FALSE	-0.86	FALSE	-0.34	0	0.731282	0.622741
68	Cntn2	Cntnap2	Unknown		FALSE	0.26	FALSE	-0.67	FALSE	0.07	0	0.731282	0.622741
68	Cntn2	Nrcam	Unknown		FALSE	0.26	FALSE	-0.43	FALSE	-0.2	0	0.731282	0.622741
68	Cntnap1	Rtn4	Unknown		FALSE	-0.34	TRUE	0.19	TRUE	0.45	0.32	0.803331	0.622741
68	Cntnap2	Cntn2	Unknown		FALSE	-0.15	FALSE	-0.34	FALSE	-0.08	0	0.731282	0.622741
68	Col11a1	Ddr1	Unknown		FALSE	-0.11	FALSE	2	TRUE	1.26	0.63	0.854278	0.622741
68	Col11a1	Itga1	Unknown		FALSE	-0.11	FALSE	1.36	FALSE	-0.01	0	0.731282	0.622741
68	Col11a1	Itga10	Unknown		FALSE	-0.11	FALSE	-0.19	FALSE	1.03	0	0.731282	0.622741
68	Col11a1	Itga11	Unknown		FALSE	-0.11	FALSE	-0.54	FALSE	-0.34	0	0.731282	0.622741
68	Col11a1	Itga2	Unknown		FALSE	-0.11	FALSE	-1.43	FALSE	-0.81	0	0.731282	0.622741
68	Col11a1	Itgb1	Unknown		FALSE	-0.11	TRUE	0.04	TRUE	1.48	0.76	0.864528	0.622741
68	Col11a2	Itga1	Unknown		FALSE	-1.4	FALSE	1.36	FALSE	-0.01	0	0.731282	0.622741
68	Col11a2	Itga10	Unknown		FALSE	-1.4	FALSE	-0.19	FALSE	1.03	0	0.731282	0.622741
68	Col11a2	Itga11	Unknown		FALSE	-1.4	FALSE	-0.54	FALSE	-0.34	0	0.731282	0.622741
68	Col11a2	Itga2	Unknown		FALSE	-1.4	FALSE	-1.43	FALSE	-0.81	0	0.731282	0.622741
68	Col11a2	Itgb1	Unknown		FALSE	-1.4	TRUE	0.04	TRUE	1.48	0.76	0.864528	0.622741
68	Col12a1	Itga1	Unknown		FALSE	0.17	FALSE	1.36	FALSE	-0.01	0	0.731282	0.622741
68	Col12a1	Itga10	Unknown		FALSE	0.17	FALSE	-0.19	FALSE	1.03	0	0.731282	0.622741
68	Col12a1	Itga11	Unknown		FALSE	0.17	FALSE	-0.54	FALSE	-0.34	0	0.731282	0.622741
68	Col12a1	Itga2	Unknown		FALSE	0.17	FALSE	-1.43	FALSE	-0.81	0	0.731282	0.622741
68	Col12a1	Itgb1	Unknown		FALSE	0.17	TRUE	0.04	TRUE	1.48	0.76	0.864528	0.622741
68	Col13a1	Hspg2	Unknown		FALSE	-0.26	TRUE	0.7	TRUE	-0.05	0.325	0.804124	0.622741
68	Col13a1	Itga1	Unknown		FALSE	-0.26	FALSE	1.36	FALSE	-0.01	0	0.731282	0.622741
68	Col13a1	Itga10	Unknown		FALSE	-0.26	FALSE	-0.19	FALSE	1.03	0	0.731282	0.622741
68	Col13a1	Itga11	Unknown		FALSE	-0.26	FALSE	-0.54	FALSE	-0.34	0	0.731282	0.622741
68	Col13a1	Itga2	Unknown		FALSE	-0.26	FALSE	-1.43	FALSE	-0.81	0	0.731282	0.622741
68	Col13a1	Itgb1	Unknown		FALSE	-0.26	TRUE	0.04	TRUE	1.48	0.76	0.864528	0.622741
68	Col13a1	Nid1	Unknown		FALSE	-0.26	FALSE	3.21	FALSE	1.23	0	0.731282	0.622741
68	Col13a1	Nid2	Unknown		FALSE	-0.26	FALSE	0.53	FALSE	0.08	0	0.731282	0.622741
68	Col14a1	Itga1	Unknown		FALSE	-0.02	FALSE	1.36	FALSE	-0.01	0	0.731282	0.622741
68	Col14a1	Itga10	Unknown		FALSE	-0.02	FALSE	-0.19	FALSE	1.03	0	0.731282	0.622741
68	Col14a1	Itga11	Unknown		FALSE	-0.02	FALSE	-0.54	FALSE	-0.34	0	0.731282	0.622741
68	Col14a1	Itga2	Unknown		FALSE	-0.02	FALSE	-1.43	FALSE	-0.81	0	0.731282	0.622741
68	Col14a1	Itgb1	Unknown		FALSE	-0.02	TRUE	0.04	TRUE	1.48	0.76	0.864528	0.622741
68	Col15a1	Itga1	Unknown		FALSE	-1.94	FALSE	1.36	FALSE	-0.01	0	0.731282	0.622741
68	Col15a1	Itga10	Unknown		FALSE	-1.94	FALSE	-0.19	FALSE	1.03	0	0.731282	0.622741
68	Col15a1	Itga11	Unknown		FALSE	-1.94	FALSE	-0.54	FALSE	-0.34	0	0.731282	0.622741
68	Col15a1	Itga2	Unknown		FALSE	-1.94	FALSE	-1.43	FALSE	-0.81	0	0.731282	0.622741
68	Col15a1	Itgb1	Unknown		FALSE	-1.94	TRUE	0.04	TRUE	1.48	0.76	0.864528	0.622741
68	Col16a1	Itga1	Unknown		FALSE	-0.63	FALSE	1.36	FALSE	-0.01	0	0.731282	0.622741
68	Col16a1	Itga10	Unknown		FALSE	-0.63	FALSE	-0.19	FALSE	1.03	0	0.731282	0.622741
68	Col16a1	Itga11	Unknown		FALSE	-0.63	FALSE	-0.54	FALSE	-0.34	0	0.731282	0.622741
68	Col16a1	Itga2	Unknown		FALSE	-0.63	FALSE	-1.43	FALSE	-0.81	0	0.731282	0.622741
68	Col16a1	Itgb1	Unknown		FALSE	-0.63	TRUE	0.04	TRUE	1.48	0.76	0.864528	0.622741
68	Col17a1	Itga1	Unknown		FALSE	1.34	FALSE	1.36	FALSE	-0.01	0	0.731282	0.622741
68	Col17a1	Itga10	Unknown		FALSE	1.34	FALSE	-0.19	FALSE	1.03	0	0.731282	0.622741
68	Col17a1	Itga11	Unknown		FALSE	1.34	FALSE	-0.54	FALSE	-0.34	0	0.731282	0.622741
68	Col17a1	Itga2	Unknown		FALSE	1.34	FALSE	-1.43	FALSE	-0.81	0	0.731282	0.622741
68	Col17a1	Itgb1	Unknown		FALSE	1.34	TRUE	0.04	TRUE	1.48	0.76	0.864528	0.622741
68	Col18a1	Gpc1	Unknown		TRUE	0.52	TRUE	1.19	TRUE	-0.22	1.005	0.906907	0.622741
68	Col18a1	Gpc4	Unknown		TRUE	0.52	FALSE	0.63	TRUE	-0.46	0.29	0.795221	0.622741
68	Col18a1	Itga1	Unknown		TRUE	0.52	FALSE	1.36	FALSE	-0.01	0.52	0.838127	0.622741
68	Col18a1	Itga10	Unknown		TRUE	0.52	FALSE	-0.19	FALSE	1.03	0.52	0.838127	0.622741
68	Col18a1	Itga11	Unknown		TRUE	0.52	FALSE	-0.54	FALSE	-0.34	0.52	0.838127	0.622741
68	Col18a1	Itga2	Unknown		TRUE	0.52	FALSE	-1.43	FALSE	-0.81	0.52	0.838127	0.622741
68	Col18a1	Itga5	Unknown		TRUE	0.52	TRUE	0.52	TRUE	0.62	1.09	0.912962	0.622741
68	Col18a1	Itgb1	Unknown		TRUE	0.52	TRUE	0.04	TRUE	1.48	1.28	0.933387	0.622741
68	Col18a1	Kdr	Unknown		TRUE	0.52	FALSE	-1.3	FALSE	-0.05	0.52	0.838127	0.622741
68	Col18a1	Ptprs	Unknown		TRUE	0.52	TRUE	3.04	FALSE	1.2	2.04	0.992281	0.622741
68	Col19a1	Itga1	Unknown		FALSE	0.45	FALSE	1.36	FALSE	-0.01	0	0.731282	0.622741
68	Col19a1	Itga10	Unknown		FALSE	0.45	FALSE	-0.19	FALSE	1.03	0	0.731282	0.622741
68	Col19a1	Itga11	Unknown		FALSE	0.45	FALSE	-0.54	FALSE	-0.34	0	0.731282	0.622741
68	Col19a1	Itga2	Unknown		FALSE	0.45	FALSE	-1.43	FALSE	-0.81	0	0.731282	0.622741
68	Col19a1	Itgb1	Unknown		FALSE	0.45	TRUE	0.04	TRUE	1.48	0.76	0.864528	0.622741
68	Col1a1	Cd36	Unknown		FALSE	0.27	FALSE	-0.52	FALSE	0.1	0	0.731282	0.622741
68	Col1a1	Cd93	Unknown		FALSE	0.27	FALSE	-0.93	FALSE	0.57	0	0.731282	0.622741
68	Col1a1	Ddr1	Unknown		FALSE	0.27	FALSE	2	TRUE	1.26	0.63	0.854278	0.622741
68	Col1a1	Ddr2	Unknown		FALSE	0.27	TRUE	0.86	TRUE	0.48	0.67	0.86243	0.622741
68	Col1a1	Gp6	Unknown		FALSE	0.27	FALSE	1.86	FALSE	0.44	0	0.731282	0.622741
68	Col1a1	Itga1	Unknown		FALSE	0.27	FALSE	1.36	FALSE	-0.01	0	0.731282	0.622741
68	Col1a1	Itga10	Unknown		FALSE	0.27	FALSE	-0.19	FALSE	1.03	0	0.731282	0.622741
68	Col1a1	Itga11	Unknown		FALSE	0.27	FALSE	-0.54	FALSE	-0.34	0	0.731282	0.622741
68	Col1a1	Itga2	Unknown		FALSE	0.27	FALSE	-1.43	FALSE	-0.81	0	0.731282	0.622741
68	Col1a1	Itga5	Unknown		FALSE	0.27	TRUE	0.52	TRUE	0.62	0.57	0.845778	0.622741
68	Col1a1	Itgb1	Unknown		FALSE	0.27	TRUE	0.04	TRUE	1.48	0.76	0.864528	0.622741
68	Col1a2	Cd93	Unknown		FALSE	-0.69	FALSE	-0.93	FALSE	0.57	0	0.731282	0.622741
68	Col1a2	Gp6	Unknown		FALSE	-0.69	FALSE	1.86	FALSE	0.44	0	0.731282	0.622741
68	Col1a2	Itga1	Unknown		FALSE	-0.69	FALSE	1.36	FALSE	-0.01	0	0.731282	0.622741
68	Col1a2	Itga10	Unknown		FALSE	-0.69	FALSE	-0.19	FALSE	1.03	0	0.731282	0.622741
68	Col1a2	Itga11	Unknown		FALSE	-0.69	FALSE	-0.54	FALSE	-0.34	0	0.731282	0.622741
68	Col1a2	Itga2	Unknown		FALSE	-0.69	FALSE	-1.43	FALSE	-0.81	0	0.731282	0.622741
68	Col1a2	Itgb1	Unknown		FALSE	-0.69	TRUE	0.04	TRUE	1.48	0.76	0.864528	0.622741
68	Col1a2	Itgb3	Unknown		FALSE	-0.69	TRUE	0.39	FALSE	0.15	0.195	0.769529	0.622741
68	Col20a1	Itga1	Unknown		FALSE	0.91	FALSE	1.36	FALSE	-0.01	0	0.731282	0.622741
68	Col20a1	Itga10	Unknown		FALSE	0.91	FALSE	-0.19	FALSE	1.03	0	0.731282	0.622741
68	Col20a1	Itga11	Unknown		FALSE	0.91	FALSE	-0.54	FALSE	-0.34	0	0.731282	0.622741
68	Col20a1	Itga2	Unknown		FALSE	0.91	FALSE	-1.43	FALSE	-0.81	0	0.731282	0.622741
68	Col20a1	Itgb1	Unknown		FALSE	0.91	TRUE	0.04	TRUE	1.48	0.76	0.864528	0.622741
68	Col26a1	Itga1	Unknown		FALSE	-0.54	FALSE	1.36	FALSE	-0.01	0	0.731282	0.622741
68	Col26a1	Itga10	Unknown		FALSE	-0.54	FALSE	-0.19	FALSE	1.03	0	0.731282	0.622741
68	Col26a1	Itga11	Unknown		FALSE	-0.54	FALSE	-0.54	FALSE	-0.34	0	0.731282	0.622741
68	Col26a1	Itga2	Unknown		FALSE	-0.54	FALSE	-1.43	FALSE	-0.81	0	0.731282	0.622741
68	Col26a1	Itgb1	Unknown		FALSE	-0.54	TRUE	0.04	TRUE	1.48	0.76	0.864528	0.622741
68	Col27a1	Itga1	Unknown		FALSE	-0.77	FALSE	1.36	FALSE	-0.01	0	0.731282	0.622741
68	Col27a1	Itga10	Unknown		FALSE	-0.77	FALSE	-0.19	FALSE	1.03	0	0.731282	0.622741
68	Col27a1	Itga11	Unknown		FALSE	-0.77	FALSE	-0.54	FALSE	-0.34	0	0.731282	0.622741
68	Col27a1	Itga2	Unknown		FALSE	-0.77	FALSE	-1.43	FALSE	-0.81	0	0.731282	0.622741
68	Col27a1	Itgb1	Unknown		FALSE	-0.77	TRUE	0.04	TRUE	1.48	0.76	0.864528	0.622741
68	Col28a1	Itga1	Unknown		FALSE	0.83	FALSE	1.36	FALSE	-0.01	0	0.731282	0.622741
68	Col28a1	Itga10	Unknown		FALSE	0.83	FALSE	-0.19	FALSE	1.03	0	0.731282	0.622741
68	Col28a1	Itga11	Unknown		FALSE	0.83	FALSE	-0.54	FALSE	-0.34	0	0.731282	0.622741
68	Col28a1	Itga2	Unknown		FALSE	0.83	FALSE	-1.43	FALSE	-0.81	0	0.731282	0.622741
68	Col28a1	Itgb1	Unknown		FALSE	0.83	TRUE	0.04	TRUE	1.48	0.76	0.864528	0.622741
68	Col2a1	Ddr1	Unknown		FALSE	-0.24	FALSE	2	TRUE	1.26	0.63	0.854278	0.622741
68	Col2a1	Itga1	Unknown		FALSE	-0.24	FALSE	1.36	FALSE	-0.01	0	0.731282	0.622741
68	Col2a1	Itga10	Unknown		FALSE	-0.24	FALSE	-0.19	FALSE	1.03	0	0.731282	0.622741
68	Col2a1	Itga11	Unknown		FALSE	-0.24	FALSE	-0.54	FALSE	-0.34	0	0.731282	0.622741
68	Col2a1	Itga2	Unknown		FALSE	-0.24	FALSE	-1.43	FALSE	-0.81	0	0.731282	0.622741
68	Col2a1	Itgb1	Unknown		FALSE	-0.24	TRUE	0.04	TRUE	1.48	0.76	0.864528	0.622741
68	Col2a1	Mag	Unknown		FALSE	-0.24	FALSE	-0.3	FALSE	0.06	0	0.731282	0.622741
68	Col3a1	Ddr1	Unknown		TRUE	0.9	FALSE	2	TRUE	1.26	1.53	0.956417	0.622741
68	Col3a1	Ddr2	Unknown		TRUE	0.9	TRUE	0.86	TRUE	0.48	1.57	0.959086	0.622741
68	Col3a1	Itga1	Unknown		TRUE	0.9	FALSE	1.36	FALSE	-0.01	0.9	0.887291	0.622741
68	Col3a1	Itga10	Unknown		TRUE	0.9	FALSE	-0.19	FALSE	1.03	0.9	0.887291	0.622741
68	Col3a1	Itga11	Unknown		TRUE	0.9	FALSE	-0.54	FALSE	-0.34	0.9	0.887291	0.622741
68	Col3a1	Itga2	Unknown		TRUE	0.9	FALSE	-1.43	FALSE	-0.81	0.9	0.887291	0.622741
68	Col3a1	Itgb1	Unknown		TRUE	0.9	TRUE	0.04	TRUE	1.48	1.66	0.967178	0.622741
68	Col3a1	Mag	Unknown		TRUE	0.9	FALSE	-0.3	FALSE	0.06	0.9	0.887291	0.622741
68	Col4a1	Cd93	Unknown		TRUE	0.46	FALSE	-0.93	FALSE	0.57	0.46	0.8353	0.622741
68	Col4a1	Itga1	Unknown		TRUE	0.46	FALSE	1.36	FALSE	-0.01	0.46	0.8353	0.622741
68	Col4a1	Itga10	Unknown		TRUE	0.46	FALSE	-0.19	FALSE	1.03	0.46	0.8353	0.622741
68	Col4a1	Itga11	Unknown		TRUE	0.46	FALSE	-0.54	FALSE	-0.34	0.46	0.8353	0.622741
68	Col4a1	Itga2	Unknown		TRUE	0.46	FALSE	-1.43	FALSE	-0.81	0.46	0.8353	0.622741
68	Col4a1	Itgb1	Unknown		TRUE	0.46	TRUE	0.04	TRUE	1.48	1.22	0.9254	0.622741
68	Col4a1	Itgb8	Unknown		TRUE	0.46	FALSE	0.75	FALSE	-0.84	0.46	0.8353	0.622741
68	Col4a2	Itgb1	Unknown		TRUE	-0.61	TRUE	0.04	TRUE	1.48	0.15	0.758897	0.622741
68	Col4a3	Cd93	Unknown		FALSE	0.65	FALSE	-0.93	FALSE	0.57	0	0.731282	0.622741
68	Col4a3	Itga1	Unknown		FALSE	0.65	FALSE	1.36	FALSE	-0.01	0	0.731282	0.622741
68	Col4a3	Itga10	Unknown		FALSE	0.65	FALSE	-0.19	FALSE	1.03	0	0.731282	0.622741
68	Col4a3	Itga11	Unknown		FALSE	0.65	FALSE	-0.54	FALSE	-0.34	0	0.731282	0.622741
68	Col4a3	Itga2	Unknown		FALSE	0.65	FALSE	-1.43	FALSE	-0.81	0	0.731282	0.622741
68	Col4a3	Itgb1	Unknown		FALSE	0.65	TRUE	0.04	TRUE	1.48	0.76	0.864528	0.622741
68	Col4a4	Itga1	Unknown		FALSE	0.39	FALSE	1.36	FALSE	-0.01	0	0.731282	0.622741
68	Col4a4	Itga10	Unknown		FALSE	0.39	FALSE	-0.19	FALSE	1.03	0	0.731282	0.622741
68	Col4a4	Itga11	Unknown		FALSE	0.39	FALSE	-0.54	FALSE	-0.34	0	0.731282	0.622741
68	Col4a4	Itga2	Unknown		FALSE	0.39	FALSE	-1.43	FALSE	-0.81	0	0.731282	0.622741
68	Col4a4	Itgb1	Unknown		FALSE	0.39	TRUE	0.04	TRUE	1.48	0.76	0.864528	0.622741
68	Col4a5	Cd93	Unknown		FALSE	1.14	FALSE	-0.93	FALSE	0.57	0	0.731282	0.622741
68	Col4a5	Itga1	Unknown		FALSE	1.14	FALSE	1.36	FALSE	-0.01	0	0.731282	0.622741
68	Col4a5	Itga10	Unknown		FALSE	1.14	FALSE	-0.19	FALSE	1.03	0	0.731282	0.622741
68	Col4a5	Itga11	Unknown		FALSE	1.14	FALSE	-0.54	FALSE	-0.34	0	0.731282	0.622741
68	Col4a5	Itga2	Unknown		FALSE	1.14	FALSE	-1.43	FALSE	-0.81	0	0.731282	0.622741
68	Col4a5	Itgb1	Unknown		FALSE	1.14	TRUE	0.04	TRUE	1.48	0.76	0.864528	0.622741
68	Col4a6	Cd93	Unknown		FALSE	0.02	FALSE	-0.93	FALSE	0.57	0	0.731282	0.622741
68	Col4a6	Itga1	Unknown		FALSE	0.02	FALSE	1.36	FALSE	-0.01	0	0.731282	0.622741
68	Col4a6	Itga10	Unknown		FALSE	0.02	FALSE	-0.19	FALSE	1.03	0	0.731282	0.622741
68	Col4a6	Itga11	Unknown		FALSE	0.02	FALSE	-0.54	FALSE	-0.34	0	0.731282	0.622741
68	Col4a6	Itga2	Unknown		FALSE	0.02	FALSE	-1.43	FALSE	-0.81	0	0.731282	0.622741
68	Col4a6	Itgb1	Unknown		FALSE	0.02	TRUE	0.04	TRUE	1.48	0.76	0.864528	0.622741
68	Col5a1	Itga1	Unknown		FALSE	-0.45	FALSE	1.36	FALSE	-0.01	0	0.731282	0.622741
68	Col5a1	Itga10	Unknown		FALSE	-0.45	FALSE	-0.19	FALSE	1.03	0	0.731282	0.622741
68	Col5a1	Itga11	Unknown		FALSE	-0.45	FALSE	-0.54	FALSE	-0.34	0	0.731282	0.622741
68	Col5a1	Itga2	Unknown		FALSE	-0.45	FALSE	-1.43	FALSE	-0.81	0	0.731282	0.622741
68	Col5a1	Itgb1	Unknown		FALSE	-0.45	TRUE	0.04	TRUE	1.48	0.76	0.864528	0.622741
68	Col5a2	Ddr1	Unknown		FALSE	0.93	FALSE	2	TRUE	1.26	0.63	0.854278	0.622741
68	Col5a2	Itga1	Unknown		FALSE	0.93	FALSE	1.36	FALSE	-0.01	0	0.731282	0.622741
68	Col5a2	Itga10	Unknown		FALSE	0.93	FALSE	-0.19	FALSE	1.03	0	0.731282	0.622741
68	Col5a2	Itga11	Unknown		FALSE	0.93	FALSE	-0.54	FALSE	-0.34	0	0.731282	0.622741
68	Col5a2	Itga2	Unknown		FALSE	0.93	FALSE	-1.43	FALSE	-0.81	0	0.731282	0.622741
68	Col5a2	Itgb1	Unknown		FALSE	0.93	TRUE	0.04	TRUE	1.48	0.76	0.864528	0.622741
68	Col5a3	Itga1	Unknown		TRUE	0.4	FALSE	1.36	FALSE	-0.01	0.4	0.822687	0.622741
68	Col5a3	Itga10	Unknown		TRUE	0.4	FALSE	-0.19	FALSE	1.03	0.4	0.822687	0.622741
68	Col5a3	Itga11	Unknown		TRUE	0.4	FALSE	-0.54	FALSE	-0.34	0.4	0.822687	0.622741
68	Col5a3	Itga2	Unknown		TRUE	0.4	FALSE	-1.43	FALSE	-0.81	0.4	0.822687	0.622741
68	Col5a3	Itgb1	Unknown		TRUE	0.4	TRUE	0.04	TRUE	1.48	1.16	0.918075	0.622741
68	Col5a3	Sdc3	Unknown		TRUE	0.4	FALSE	0.63	TRUE	-0.36	0.22	0.772243	0.622741
68	Col6a1	Itga1	Unknown		TRUE	0.2	FALSE	1.36	FALSE	-0.01	0.2	0.769529	0.622741
68	Col6a1	Itga10	Unknown		TRUE	0.2	FALSE	-0.19	FALSE	1.03	0.2	0.769529	0.622741
68	Col6a1	Itga11	Unknown		TRUE	0.2	FALSE	-0.54	FALSE	-0.34	0.2	0.769529	0.622741
68	Col6a1	Itga2	Unknown		TRUE	0.2	FALSE	-1.43	FALSE	-0.81	0.2	0.769529	0.622741
68	Col6a1	Itgb1	Unknown		TRUE	0.2	TRUE	0.04	TRUE	1.48	0.96	0.899317	0.622741
68	Col6a2	Itga1	Unknown		TRUE	0.11	FALSE	1.36	FALSE	-0.01	0.11	0.758897	0.622741
68	Col6a2	Itga10	Unknown		TRUE	0.11	FALSE	-0.19	FALSE	1.03	0.11	0.758897	0.622741
68	Col6a2	Itga11	Unknown		TRUE	0.11	FALSE	-0.54	FALSE	-0.34	0.11	0.758897	0.622741
68	Col6a2	Itga2	Unknown		TRUE	0.11	FALSE	-1.43	FALSE	-0.81	0.11	0.758897	0.622741
68	Col6a2	Itgb1	Unknown		TRUE	0.11	TRUE	0.04	TRUE	1.48	0.87	0.884474	0.622741
68	Col6a3	Itga1	Unknown		TRUE	1.33	FALSE	1.36	FALSE	-0.01	1.33	0.933389	0.622741
68	Col6a3	Itga10	Unknown		TRUE	1.33	FALSE	-0.19	FALSE	1.03	1.33	0.933389	0.622741
68	Col6a3	Itga11	Unknown		TRUE	1.33	FALSE	-0.54	FALSE	-0.34	1.33	0.933389	0.622741
68	Col6a3	Itga2	Unknown		TRUE	1.33	FALSE	-1.43	FALSE	-0.81	1.33	0.933389	0.622741
68	Col6a3	Itgb1	Unknown		TRUE	1.33	TRUE	0.04	TRUE	1.48	2.09	0.994261	0.622741
68	Col6a5	Itga1	Unknown		FALSE	0.51	FALSE	1.36	FALSE	-0.01	0	0.731282	0.622741
68	Col6a5	Itga10	Unknown		FALSE	0.51	FALSE	-0.19	FALSE	1.03	0	0.731282	0.622741
68	Col6a5	Itga11	Unknown		FALSE	0.51	FALSE	-0.54	FALSE	-0.34	0	0.731282	0.622741
68	Col6a5	Itga2	Unknown		FALSE	0.51	FALSE	-1.43	FALSE	-0.81	0	0.731282	0.622741
68	Col6a5	Itgb1	Unknown		FALSE	0.51	TRUE	0.04	TRUE	1.48	0.76	0.864528	0.622741
68	Col6a6	Itga1	Unknown		FALSE	0.63	FALSE	1.36	FALSE	-0.01	0	0.731282	0.622741
68	Col6a6	Itga10	Unknown		FALSE	0.63	FALSE	-0.19	FALSE	1.03	0	0.731282	0.622741
68	Col6a6	Itga11	Unknown		FALSE	0.63	FALSE	-0.54	FALSE	-0.34	0	0.731282	0.622741
68	Col6a6	Itga2	Unknown		FALSE	0.63	FALSE	-1.43	FALSE	-0.81	0	0.731282	0.622741
68	Col6a6	Itgb1	Unknown		FALSE	0.63	TRUE	0.04	TRUE	1.48	0.76	0.864528	0.622741
68	Col8a1	Itga1	Unknown		FALSE	0.14	FALSE	1.36	FALSE	-0.01	0	0.731282	0.622741
68	Col8a1	Itga10	Unknown		FALSE	0.14	FALSE	-0.19	FALSE	1.03	0	0.731282	0.622741
68	Col8a1	Itga11	Unknown		FALSE	0.14	FALSE	-0.54	FALSE	-0.34	0	0.731282	0.622741
68	Col8a1	Itga2	Unknown		FALSE	0.14	FALSE	-1.43	FALSE	-0.81	0	0.731282	0.622741
68	Col8a1	Itgb1	Unknown		FALSE	0.14	TRUE	0.04	TRUE	1.48	0.76	0.864528	0.622741
68	Col8a2	Itga1	Unknown		FALSE	0.46	FALSE	1.36	FALSE	-0.01	0	0.731282	0.622741
68	Col8a2	Itga10	Unknown		FALSE	0.46	FALSE	-0.19	FALSE	1.03	0	0.731282	0.622741
68	Col8a2	Itga11	Unknown		FALSE	0.46	FALSE	-0.54	FALSE	-0.34	0	0.731282	0.622741
68	Col8a2	Itga2	Unknown		FALSE	0.46	FALSE	-1.43	FALSE	-0.81	0	0.731282	0.622741
68	Col8a2	Itgb1	Unknown		FALSE	0.46	TRUE	0.04	TRUE	1.48	0.76	0.864528	0.622741
68	Col9a1	Itga1	Unknown		FALSE	-0.42	FALSE	1.36	FALSE	-0.01	0	0.731282	0.622741
68	Col9a1	Itga10	Unknown		FALSE	-0.42	FALSE	-0.19	FALSE	1.03	0	0.731282	0.622741
68	Col9a1	Itga11	Unknown		FALSE	-0.42	FALSE	-0.54	FALSE	-0.34	0	0.731282	0.622741
68	Col9a1	Itga2	Unknown		FALSE	-0.42	FALSE	-1.43	FALSE	-0.81	0	0.731282	0.622741
68	Col9a1	Itgb1	Unknown		FALSE	-0.42	TRUE	0.04	TRUE	1.48	0.76	0.864528	0.622741
68	Col9a1	Mag	Unknown		FALSE	-0.42	FALSE	-0.3	FALSE	0.06	0	0.731282	0.622741
68	Col9a2	Itga1	Unknown		FALSE	0.26	FALSE	1.36	FALSE	-0.01	0	0.731282	0.622741
68	Col9a2	Itga10	Unknown		FALSE	0.26	FALSE	-0.19	FALSE	1.03	0	0.731282	0.622741
68	Col9a2	Itga11	Unknown		FALSE	0.26	FALSE	-0.54	FALSE	-0.34	0	0.731282	0.622741
68	Col9a2	Itga2	Unknown		FALSE	0.26	FALSE	-1.43	FALSE	-0.81	0	0.731282	0.622741
68	Col9a2	Itgb1	Unknown		FALSE	0.26	TRUE	0.04	TRUE	1.48	0.76	0.864528	0.622741
68	Col9a2	Mag	Unknown		FALSE	0.26	FALSE	-0.3	FALSE	0.06	0	0.731282	0.622741
68	Colq	Musk	Unknown		FALSE	0.53	FALSE	-0.56	FALSE	0.31	0	0.731282	0.622741
68	Comp	Itga5	Unknown		FALSE	0.69	TRUE	0.52	TRUE	0.62	0.57	0.845778	0.622741
68	Comp	Itgb3	Unknown		FALSE	0.69	TRUE	0.39	FALSE	0.15	0.195	0.769529	0.622741
68	Cort	Ghsr	Unknown		FALSE	0.28	FALSE	1.33	FALSE	0.7	0	0.731282	0.622741
68	Cort	Mrgprx2	Unknown		FALSE	0.28	FALSE	0.24	FALSE	-0.62	0	0.731282	0.622741
68	Cort	Sstr1	Unknown		FALSE	0.28	FALSE	0.31	FALSE	-0.54	0	0.731282	0.622741
68	Cort	Sstr2	Unknown		FALSE	0.28	FALSE	0.14	FALSE	0.58	0	0.731282	0.622741
68	Cort	Sstr3	Unknown		FALSE	0.28	FALSE	-1.17	FALSE	-0.22	0	0.731282	0.622741
68	Cort	Sstr4	Unknown		FALSE	0.28	FALSE	0.14	FALSE	0.88	0	0.731282	0.622741
68	Cort	Sstr5	Unknown		FALSE	0.28	FALSE	-0.64	FALSE	2.05	0	0.731282	0.622741
68	Cp	Slc40a1	Unknown		FALSE	0.85	FALSE	-0.12	TRUE	0.04	0.02	0.739811	0.622741
68	Cr1l	C3	Unknown		TRUE	1.08	TRUE	-0.37	TRUE	1.04	1.415	0.944767	0.622741
68	Cr1l	C4b	Unknown		TRUE	1.08	FALSE	2.55	FALSE	2.72	1.08	0.912962	0.622741
68	Cr2	C3	Unknown		FALSE	0.57	TRUE	-0.37	TRUE	1.04	0.335	0.804831	0.622741
68	Cr2	Fcer2a	Unknown		FALSE	0.57	FALSE	-1.44	FALSE	-0.39	0	0.731282	0.622741
68	Cr2	Ifna13	Unknown		FALSE	0.57	FALSE	1.93	FALSE	-0.07	0	0.731282	0.622741
68	Crh	Crhr1	Unknown		FALSE	-2.04	FALSE	0.89	FALSE	-0.39	0	0.731282	0.622741
68	Crh	Crhr2	Unknown		FALSE	-2.04	FALSE	0.4	FALSE	-0.76	0	0.731282	0.622741
68	Crhr1	Crh	Unknown		FALSE	0.48	FALSE	-1.04	FALSE	0.32	0	0.731282	0.622741
68	Crhr1	Ucn	Unknown		FALSE	0.48	FALSE	-0.67	FALSE	0.85	0	0.731282	0.622741
68	Crhr1	Ucn2	Unknown		FALSE	0.48	FALSE	0.7	FALSE	0.45	0	0.731282	0.622741
68	Crhr1	Ucn3	Unknown		FALSE	0.48	FALSE	0.02	FALSE	0	0	0.731282	0.622741
68	Crhr2	Crh	Unknown		FALSE	-0.1	FALSE	-1.04	FALSE	0.32	0	0.731282	0.622741
68	Crhr2	Ucn	Unknown		FALSE	-0.1	FALSE	-0.67	FALSE	0.85	0	0.731282	0.622741
68	Crhr2	Ucn2	Unknown		FALSE	-0.1	FALSE	0.7	FALSE	0.45	0	0.731282	0.622741
68	Crhr2	Ucn3	Unknown		FALSE	-0.1	FALSE	0.02	FALSE	0	0	0.731282	0.622741
68	Crlf1	Cntfr	Unknown		FALSE	0.92	FALSE	0.79	FALSE	-0.47	0	0.731282	0.622741
68	Crlf2	Tslp	Unknown		TRUE	-0.18	TRUE	0.4	FALSE	-0.16	0.02	0.739811	0.622741
68	Crlf3	Epo	Unknown		TRUE	1.08	FALSE	-0.01	FALSE	0.54	1.08	0.912962	0.622741
68	Crp	Olr1	Unknown		FALSE	0.7	FALSE	0.52	FALSE	1.02	0	0.731282	0.622741
68	Crtam	Cadm1	Unknown		TRUE	0.3	FALSE	-1.3	TRUE	1.73	1.165	0.918938	0.622741
68	Csf1	Celsr3	Unknown		TRUE	0.15	FALSE	-0.4	FALSE	-0.99	0.15	0.758897	0.622741
68	Csf1	Csf1r	Unknown		TRUE	0.15	FALSE	0.91	FALSE	-1.18	0.15	0.758897	0.622741
68	Csf1	Sirpa	Unknown		TRUE	0.15	FALSE	0.59	FALSE	0.01	0.15	0.758897	0.622741
68	Csf1	Slc7a1	Unknown		TRUE	0.15	TRUE	1.03	TRUE	0.5	0.915	0.889997	0.622741
68	Csf2	Csf2ra	Unknown		TRUE	1.06	FALSE	0.68	FALSE	-0.22	1.06	0.911134	0.622741
68	Csf2	Csf2rb	Unknown		TRUE	1.06	FALSE	-0.62	FALSE	0.21	1.06	0.911134	0.622741
68	Csf2	Csf3r	Unknown		TRUE	1.06	FALSE	-0.73	FALSE	-1.14	1.06	0.911134	0.622741
68	Csf2	Sdc2	Unknown		TRUE	1.06	TRUE	-0.71	TRUE	-0.84	0.285	0.793381	0.622741
68	Csf2rb	Csf2	Unknown		TRUE	0.81	FALSE	1.97	FALSE	0.58	0.81	0.875194	0.622741
68	Csf2rb	Il3	Unknown		TRUE	0.81	FALSE	0.28	FALSE	1.01	0.81	0.875194	0.622741
68	Csf2rb	Il5	Unknown		TRUE	0.81	FALSE	-0.31	FALSE	-0.15	0.81	0.875194	0.622741
68	Csf3	Csf3r	Unknown		FALSE	-0.15	FALSE	-0.73	FALSE	-1.14	0	0.731282	0.622741
68	Csf3r	Csf2	Unknown		FALSE	0.34	FALSE	1.97	FALSE	0.58	0	0.731282	0.622741
68	Cspg4	C1qa	Unknown		FALSE	-3.02	FALSE	-0.32	FALSE	-0.24	0	0.731282	0.622741
68	Cspg4	Fgf1	Unknown		FALSE	-3.02	FALSE	-0.68	FALSE	-0.09	0	0.731282	0.622741
68	Cspg4	Itgb1	Unknown		FALSE	-3.02	TRUE	0.04	TRUE	1.48	0.76	0.864528	0.622741
68	Ctf1	Lifr	Unknown		FALSE	0.32	FALSE	-1.31	FALSE	-0.96	0	0.731282	0.622741
68	Cthrc1	Fzd3	Unknown		FALSE	0.8	FALSE	-0.09	FALSE	-0.73	0	0.731282	0.622741
68	Cthrc1	Fzd5	Unknown		FALSE	0.8	FALSE	-0.7	FALSE	-0.07	0	0.731282	0.622741
68	Cthrc1	Ror2	Unknown		FALSE	0.8	FALSE	0.87	FALSE	-0.86	0	0.731282	0.622741
68	Ctla4	Cd80	CTL-suppressive	Approved for other cancer	TRUE	0.49	FALSE	-0.27	FALSE	0.28	0.49	0.836825	0.622741
68	Ctla4	Cd86	CTL-suppressive	Approved for other cancer	TRUE	0.49	FALSE	-1.16	FALSE	0.66	0.49	0.836825	0.622741
68	Ctla4	Icosl	Unknown		TRUE	0.49	FALSE	-1.21	FALSE	0.9	0.49	0.836825	0.622741
68	Cx3cl1	Cx3cr1	Unknown		FALSE	0.21	FALSE	0.16	FALSE	-0.45	0	0.731282	0.622741
68	Cx3cl1	Itgb3	Unknown		FALSE	0.21	TRUE	0.39	FALSE	0.15	0.195	0.769529	0.622741
68	Cxcl11	Ackr3	Unknown		FALSE	1.37	FALSE	-0.34	FALSE	0.06	0	0.731282	0.622741
68	Cxcl11	Ccr3	Unknown		FALSE	1.37	FALSE	0.09	FALSE	-0.62	0	0.731282	0.622741
68	Cxcl11	Cxcr3	Unknown		FALSE	1.37	FALSE	-0.59	FALSE	1.01	0	0.731282	0.622741
68	Cxcl11	Dpp4	Unknown		FALSE	1.37	FALSE	0.43	FALSE	1	0	0.731282	0.622741
68	Cxcl12	Ackr3	Unknown		FALSE	0.08	FALSE	-0.34	FALSE	0.06	0	0.731282	0.622741
68	Cxcl12	Cd4	Unknown		FALSE	0.08	FALSE	-0.84	FALSE	-0.57	0	0.731282	0.622741
68	Cxcl12	Cxcr3	Unknown		FALSE	0.08	FALSE	-0.59	FALSE	1.01	0	0.731282	0.622741
68	Cxcl12	Cxcr4	Unknown		FALSE	0.08	FALSE	0.23	FALSE	-0.53	0	0.731282	0.622741
68	Cxcl12	Itga4	Unknown		FALSE	0.08	FALSE	0.15	FALSE	1.43	0	0.731282	0.622741
68	Cxcl12	Itga5	Unknown		FALSE	0.08	TRUE	0.52	TRUE	0.62	0.57	0.845778	0.622741
68	Cxcl12	Itgb1	Unknown		FALSE	0.08	TRUE	0.04	TRUE	1.48	0.76	0.864528	0.622741
68	Cxcl12	Itgb3	Unknown		FALSE	0.08	TRUE	0.39	FALSE	0.15	0.195	0.769529	0.622741
68	Cxcl13	Ackr4	Unknown		FALSE	1.24	FALSE	0.9	FALSE	-0.33	0	0.731282	0.622741
68	Cxcl13	Ccr10	Unknown		FALSE	1.24	FALSE	-1.95	FALSE	-0.84	0	0.731282	0.622741
68	Cxcl13	Cxcr3	Unknown		FALSE	1.24	FALSE	-0.59	FALSE	1.01	0	0.731282	0.622741
68	Cxcl13	Cxcr5	Unknown		FALSE	1.24	FALSE	-0.48	FALSE	0.01	0	0.731282	0.622741
68	Cxcl14	Cxcr4	Unknown		FALSE	-0.02	FALSE	0.23	FALSE	-0.53	0	0.731282	0.622741
68	Cxcl16	Cxcr6	Unknown		TRUE	1.04	FALSE	-0.12	FALSE	0.56	1.04	0.91066	0.622741
68	Cxcl17	Gpr35	Unknown		FALSE	-0.63	FALSE	-0.92	FALSE	0.08	0	0.731282	0.622741
68	Cxcl5	Cxcr1	Unknown		FALSE	0.91	FALSE	-1.05	FALSE	-0.93	0	0.731282	0.622741
68	Cxcl9	Ccr3	Unknown		FALSE	0.4	FALSE	0.09	FALSE	-0.62	0	0.731282	0.622741
68	Cxcl9	Cxcr3	Unknown		FALSE	0.4	FALSE	-0.59	FALSE	1.01	0	0.731282	0.622741
68	Cxcl9	Fcgr2b	Unknown		FALSE	0.4	FALSE	-0.25	FALSE	-0.79	0	0.731282	0.622741
68	Cxcl9	Fcgr3	Unknown		FALSE	0.4	FALSE	0.38	FALSE	0.61	0	0.731282	0.622741
68	Cxcr1	Ppbp	Unknown		FALSE	0.15	FALSE	-0.98	FALSE	-0.84	0	0.731282	0.622741
68	Cxcr3	Ccl11	Unknown		TRUE	0.88	FALSE	-0.48	FALSE	-0.09	0.88	0.884642	0.622741
68	Cxcr3	Ccl20	Unknown		TRUE	0.88	FALSE	-1.26	FALSE	0.04	0.88	0.884642	0.622741
68	Cxcr3	Ccl7	Unknown		TRUE	0.88	FALSE	-0.19	FALSE	0.09	0.88	0.884642	0.622741
68	Cxcr3	Cxcl10	Unknown		TRUE	0.88	FALSE	-0.83	TRUE	-0.61	0.575	0.845778	0.622741
68	Cxcr3	Cxcl12	Unknown		TRUE	0.88	FALSE	-1.84	FALSE	-0.19	0.88	0.884642	0.622741
68	Cxcr3	Cxcl13	Unknown		TRUE	0.88	FALSE	-0.49	FALSE	0.15	0.88	0.884642	0.622741
68	Cxcr3	Cxcl9	Unknown		TRUE	0.88	FALSE	0.49	FALSE	0.22	0.88	0.884642	0.622741
68	Cxcr4	Cel	Unknown		TRUE	0.18	FALSE	1.17	FALSE	-0.48	0.18	0.769529	0.622741
68	Cxcr4	Cxcl12	Unknown		TRUE	0.18	FALSE	-1.84	FALSE	-0.19	0.18	0.769529	0.622741
68	Cxcr4	Cxcl14	Unknown		TRUE	0.18	FALSE	0.08	FALSE	0.08	0.18	0.769529	0.622741
68	Cxcr4	Mif	Unknown		TRUE	0.18	TRUE	0.86	TRUE	0.01	0.615	0.852657	0.622741
68	Cxcr4	Sbpl	Unknown		TRUE	0.18	FALSE	0.77	FALSE	3.66	0.18	0.769529	0.622741
68	Cxcr4	Tff2	Unknown		TRUE	0.18	FALSE	0.17	FALSE	0.91	0.18	0.769529	0.622741
68	Cxcr5	Cxcl13	Unknown		FALSE	-0.12	FALSE	-0.49	FALSE	0.15	0	0.731282	0.622741
68	Cxcr6	Cxcl16	Unknown		TRUE	1.27	FALSE	0.61	FALSE	-0.09	1.27	0.932353	0.622741
68	Cytl1	Ccr2	Unknown		FALSE	0.34	FALSE	-0.36	FALSE	-0.56	0	0.731282	0.622741
68	Dcbld2	Sema4b	Unknown		FALSE	0.29	TRUE	0.12	FALSE	-0.34	0.06	0.749237	0.622741
68	Dcc	Ntn1	Unknown		FALSE	0.35	FALSE	-0.71	FALSE	-0.22	0	0.731282	0.622741
68	Dcc	Ntn4	Unknown		FALSE	0.35	FALSE	-0.11	FALSE	1.15	0	0.731282	0.622741
68	Dchs1	Fat4	Unknown		FALSE	0.25	FALSE	-0.74	FALSE	0.49	0	0.731282	0.622741
68	Dcn	Egfr	Unknown		FALSE	-0.81	FALSE	-0.48	FALSE	-1.07	0	0.731282	0.622741
68	Dcn	Erbb4	Unknown		FALSE	-0.81	FALSE	-0.13	FALSE	-1.51	0	0.731282	0.622741
68	Dcn	Tlr2	Unknown		FALSE	-0.81	FALSE	0.46	FALSE	0.16	0	0.731282	0.622741
68	Ddr1	Col11a1	Unknown		FALSE	0.22	FALSE	-1.59	FALSE	0.14	0	0.731282	0.622741
68	Ddr1	Col1a1	Unknown		FALSE	0.22	FALSE	-0.17	TRUE	0.18	0.09	0.758897	0.622741
68	Ddr1	Col2a1	Unknown		FALSE	0.22	FALSE	-1.69	FALSE	-0.28	0	0.731282	0.622741
68	Ddr1	Col3a1	Unknown		FALSE	0.22	FALSE	-0.44	FALSE	-0.88	0	0.731282	0.622741
68	Ddr1	Col5a2	Unknown		FALSE	0.22	FALSE	0.03	FALSE	0.37	0	0.731282	0.622741
68	Ddr1	Ttr	Unknown		FALSE	0.22	FALSE	0.27	FALSE	-0.8	0	0.731282	0.622741
68	Defb14	Ccr2	Unknown		FALSE	-0.38	FALSE	-0.36	FALSE	-0.56	0	0.731282	0.622741
68	Defb14	Ccr6	Unknown		FALSE	-0.38	FALSE	0.99	FALSE	2.69	0	0.731282	0.622741
68	Dhh	Boc	Unknown		FALSE	0.67	FALSE	0.1	FALSE	-0.54	0	0.731282	0.622741
68	Dhh	Cdon	Unknown		FALSE	0.67	FALSE	-0.97	FALSE	0.87	0	0.731282	0.622741
68	Dhh	Ptch1	Unknown		FALSE	0.67	FALSE	0.43	FALSE	0.66	0	0.731282	0.622741
68	Dhh	Ptch2	Unknown		FALSE	0.67	FALSE	-0.55	FALSE	0.71	0	0.731282	0.622741
68	Dip2a	Fstl1	Unknown		FALSE	-0.37	FALSE	0.65	FALSE	0.64	0	0.731282	0.622741
68	Dkk1	Kremen1	Unknown		FALSE	0.53	FALSE	0.72	FALSE	0.16	0	0.731282	0.622741
68	Dkk1	Kremen2	Unknown		FALSE	0.53	FALSE	1.22	FALSE	4.28	0	0.731282	0.622741
68	Dkk1	Lrp4	Unknown		FALSE	0.53	FALSE	-1.74	FALSE	0.57	0	0.731282	0.622741
68	Dkk1	Lrp5	Unknown		FALSE	0.53	TRUE	0.02	TRUE	0.43	0.225	0.773116	0.622741
68	Dkk2	Kremen1	Unknown		FALSE	0.89	FALSE	0.72	FALSE	0.16	0	0.731282	0.622741
68	Dkk2	Kremen2	Unknown		FALSE	0.89	FALSE	1.22	FALSE	4.28	0	0.731282	0.622741
68	Dkk2	Lrp5	Unknown		FALSE	0.89	TRUE	0.02	TRUE	0.43	0.225	0.773116	0.622741
68	Dkk4	Kremen1	Unknown		FALSE	0.04	FALSE	0.72	FALSE	0.16	0	0.731282	0.622741
68	Dkk4	Kremen2	Unknown		FALSE	0.04	FALSE	1.22	FALSE	4.28	0	0.731282	0.622741
68	Dlk1	Notch2	Unknown		FALSE	-0.25	FALSE	-0.7	TRUE	0.05	0.025	0.740927	0.622741
68	Dlk1	Notch3	Unknown		FALSE	-0.25	FALSE	0.24	FALSE	1.39	0	0.731282	0.622741
68	Dll1	Notch2	Unknown		FALSE	-1.4	FALSE	-0.7	TRUE	0.05	0.025	0.740927	0.622741
68	Dll1	Notch3	Unknown		FALSE	-1.4	FALSE	0.24	FALSE	1.39	0	0.731282	0.622741
68	Dll3	Notch2	Unknown		FALSE	0.22	FALSE	-0.7	TRUE	0.05	0.025	0.740927	0.622741
68	Dll3	Notch3	Unknown		FALSE	0.22	FALSE	0.24	FALSE	1.39	0	0.731282	0.622741
68	Dll4	Notch2	Unknown		FALSE	-0.1	FALSE	-0.7	TRUE	0.05	0.025	0.740927	0.622741
68	Dll4	Notch3	Unknown		FALSE	-0.1	FALSE	0.24	FALSE	1.39	0	0.731282	0.622741
68	Dnajb11	Prtg	Unknown		TRUE	0.25	FALSE	0.45	FALSE	0.11	0.25	0.780534	0.622741
68	Dpp4	Adcyap1	Unknown		TRUE	0.63	FALSE	0.78	FALSE	0.02	0.63	0.854278	0.622741
68	Dpp4	Ccl3	Unknown		TRUE	0.63	FALSE	0.55	FALSE	0.54	0.63	0.854278	0.622741
68	Dpp4	Cxcl10	Unknown		TRUE	0.63	FALSE	-0.83	TRUE	-0.61	0.325	0.804124	0.622741
68	Dpp4	Gcg	Unknown		TRUE	0.63	FALSE	-0.37	FALSE	0.98	0.63	0.854278	0.622741
68	Dpp4	Gip	Unknown		TRUE	0.63	FALSE	-0.35	FALSE	0.16	0.63	0.854278	0.622741
68	Dpp4	Nppb	Unknown		TRUE	0.63	FALSE	0.57	FALSE	-0.28	0.63	0.854278	0.622741
68	Dsc1	Dsg1a	Unknown		FALSE	0.15	FALSE	-0.23	FALSE	-0.38	0	0.731282	0.622741
68	Dsc1	Dsg1b	Unknown		FALSE	0.15	FALSE	-0.29	FALSE	-0.46	0	0.731282	0.622741
68	Dsc1	Dsg1c	Unknown		FALSE	0.15	FALSE	1.37	FALSE	-0.94	0	0.731282	0.622741
68	Dsc1	Dsg2	Unknown		FALSE	0.15	FALSE	0.04	FALSE	-0.58	0	0.731282	0.622741
68	Dsc1	Dsg3	Unknown		FALSE	0.15	FALSE	0.19	FALSE	0.37	0	0.731282	0.622741
68	Dsc1	Dsg4	Unknown		FALSE	0.15	FALSE	-0.24	FALSE	-0.17	0	0.731282	0.622741
68	Dsc2	Dsg1a	Unknown		FALSE	1.28	FALSE	-0.23	FALSE	-0.38	0	0.731282	0.622741
68	Dsc2	Dsg1b	Unknown		FALSE	1.28	FALSE	-0.29	FALSE	-0.46	0	0.731282	0.622741
68	Dsc2	Dsg1c	Unknown		FALSE	1.28	FALSE	1.37	FALSE	-0.94	0	0.731282	0.622741
68	Dsc2	Dsg2	Unknown		FALSE	1.28	FALSE	0.04	FALSE	-0.58	0	0.731282	0.622741
68	Dsc2	Dsg3	Unknown		FALSE	1.28	FALSE	0.19	FALSE	0.37	0	0.731282	0.622741
68	Dsc2	Dsg4	Unknown		FALSE	1.28	FALSE	-0.24	FALSE	-0.17	0	0.731282	0.622741
68	Dsc3	Dsg1a	Unknown		FALSE	1.02	FALSE	-0.23	FALSE	-0.38	0	0.731282	0.622741
68	Dsc3	Dsg1b	Unknown		FALSE	1.02	FALSE	-0.29	FALSE	-0.46	0	0.731282	0.622741
68	Dsc3	Dsg1c	Unknown		FALSE	1.02	FALSE	1.37	FALSE	-0.94	0	0.731282	0.622741
68	Dsc3	Dsg2	Unknown		FALSE	1.02	FALSE	0.04	FALSE	-0.58	0	0.731282	0.622741
68	Dsc3	Dsg3	Unknown		FALSE	1.02	FALSE	0.19	FALSE	0.37	0	0.731282	0.622741
68	Dsc3	Dsg4	Unknown		FALSE	1.02	FALSE	-0.24	FALSE	-0.17	0	0.731282	0.622741
68	Dsg1a	Dsc1	Unknown		FALSE	-3.55	FALSE	-0.19	FALSE	-0.55	0	0.731282	0.622741
68	Dsg1a	Dsc2	Unknown		FALSE	-3.55	FALSE	1.46	FALSE	-0.11	0	0.731282	0.622741
68	Dsg1a	Dsc3	Unknown		FALSE	-3.55	FALSE	0.48	FALSE	0.04	0	0.731282	0.622741
68	Dsg1b	Dsc1	Unknown		FALSE	-2.43	FALSE	-0.19	FALSE	-0.55	0	0.731282	0.622741
68	Dsg1b	Dsc2	Unknown		FALSE	-2.43	FALSE	1.46	FALSE	-0.11	0	0.731282	0.622741
68	Dsg1b	Dsc3	Unknown		FALSE	-2.43	FALSE	0.48	FALSE	0.04	0	0.731282	0.622741
68	Dsg1c	Dsc1	Unknown		FALSE	-3.12	FALSE	-0.19	FALSE	-0.55	0	0.731282	0.622741
68	Dsg1c	Dsc2	Unknown		FALSE	-3.12	FALSE	1.46	FALSE	-0.11	0	0.731282	0.622741
68	Dsg1c	Dsc3	Unknown		FALSE	-3.12	FALSE	0.48	FALSE	0.04	0	0.731282	0.622741
68	Dsg2	Dsc1	Unknown		FALSE	0.15	FALSE	-0.19	FALSE	-0.55	0	0.731282	0.622741
68	Dsg2	Dsc2	Unknown		FALSE	0.15	FALSE	1.46	FALSE	-0.11	0	0.731282	0.622741
68	Dsg2	Dsc3	Unknown		FALSE	0.15	FALSE	0.48	FALSE	0.04	0	0.731282	0.622741
68	Dsg3	Dsc1	Unknown		FALSE	0.86	FALSE	-0.19	FALSE	-0.55	0	0.731282	0.622741
68	Dsg3	Dsc2	Unknown		FALSE	0.86	FALSE	1.46	FALSE	-0.11	0	0.731282	0.622741
68	Dsg3	Dsc3	Unknown		FALSE	0.86	FALSE	0.48	FALSE	0.04	0	0.731282	0.622741
68	Dsg4	Dsc1	Unknown		FALSE	0.4	FALSE	-0.19	FALSE	-0.55	0	0.731282	0.622741
68	Dsg4	Dsc2	Unknown		FALSE	0.4	FALSE	1.46	FALSE	-0.11	0	0.731282	0.622741
68	Dsg4	Dsc3	Unknown		FALSE	0.4	FALSE	0.48	FALSE	0.04	0	0.731282	0.622741
68	Dspp	Itgb6	Unknown		FALSE	0.11	FALSE	-0.24	FALSE	1.02	0	0.731282	0.622741
68	Dysf	Anxa1	Unknown		FALSE	-0.58	TRUE	0.64	TRUE	0.35	0.495	0.836825	0.622741
68	Ear1	Tlr2	Unknown		FALSE	-0.91	FALSE	0.46	FALSE	0.16	0	0.731282	0.622741
68	Ear10	Tlr2	Unknown		FALSE	-2.64	FALSE	0.46	FALSE	0.16	0	0.731282	0.622741
68	Ebi3	Il12rb2	Unknown		TRUE	0.65	FALSE	-0.7	FALSE	0.81	0.65	0.859345	0.622741
68	Ebi3	Il27ra	Unknown		TRUE	0.65	FALSE	1.41	FALSE	0.67	0.65	0.859345	0.622741
68	Ebi3	Il6st	Unknown		TRUE	0.65	TRUE	0.47	TRUE	-0.61	0.58	0.845778	0.622741
68	Eda	Eda2r	Unknown		FALSE	-0.34	FALSE	-0.08	TRUE	0.09	0.045	0.746666	0.622741
68	Eda	Edar	Unknown		FALSE	-0.34	FALSE	-0.96	FALSE	1.08	0	0.731282	0.622741
68	Eda2r	Eda	Unknown		FALSE	-1.43	FALSE	-0.25	FALSE	0.07	0	0.731282	0.622741
68	Edar	Eda	Unknown		FALSE	1.05	FALSE	-0.25	FALSE	0.07	0	0.731282	0.622741
68	Edil3	Itgb3	Unknown		FALSE	0.95	TRUE	0.39	FALSE	0.15	0.195	0.769529	0.622741
68	Edn1	Ednra	Unknown		FALSE	1.16	FALSE	-0.59	FALSE	0.08	0	0.731282	0.622741
68	Edn1	Ednrb	Unknown		FALSE	1.16	FALSE	0.06	FALSE	-0.19	0	0.731282	0.622741
68	Edn1	Kel	Unknown		FALSE	1.16	FALSE	2.19	FALSE	-0.32	0	0.731282	0.622741
68	Edn2	Ednra	Unknown		FALSE	0.54	FALSE	-0.59	FALSE	0.08	0	0.731282	0.622741
68	Edn2	Ednrb	Unknown		FALSE	0.54	FALSE	0.06	FALSE	-0.19	0	0.731282	0.622741
68	Edn2	Kel	Unknown		FALSE	0.54	FALSE	2.19	FALSE	-0.32	0	0.731282	0.622741
68	Edn3	Ednra	Unknown		FALSE	0.75	FALSE	-0.59	FALSE	0.08	0	0.731282	0.622741
68	Edn3	Ednrb	Unknown		FALSE	0.75	FALSE	0.06	FALSE	-0.19	0	0.731282	0.622741
68	Edn3	Kel	Unknown		FALSE	0.75	FALSE	2.19	FALSE	-0.32	0	0.731282	0.622741
68	Ednra	Edn1	Unknown		FALSE	0.95	FALSE	0.24	TRUE	0.09	0.045	0.746666	0.622741
68	Ednra	Edn2	Unknown		FALSE	0.95	FALSE	-0.23	FALSE	0.69	0	0.731282	0.622741
68	Ednra	Edn3	Unknown		FALSE	0.95	FALSE	-0.02	FALSE	0.55	0	0.731282	0.622741
68	Ednrb	Edn1	Unknown		FALSE	0.98	FALSE	0.24	TRUE	0.09	0.045	0.746666	0.622741
68	Ednrb	Edn2	Unknown		FALSE	0.98	FALSE	-0.23	FALSE	0.69	0	0.731282	0.622741
68	Ednrb	Edn3	Unknown		FALSE	0.98	FALSE	-0.02	FALSE	0.55	0	0.731282	0.622741
68	Efemp1	Egfr	Unknown		FALSE	0.49	FALSE	-0.48	FALSE	-1.07	0	0.731282	0.622741
68	Efna1	Epha1	Unknown		FALSE	0.45	FALSE	-0.78	FALSE	-0.43	0	0.731282	0.622741
68	Efna1	Epha3	Unknown		FALSE	0.45	FALSE	0.21	FALSE	-0.73	0	0.731282	0.622741
68	Efna1	Epha4	Unknown		FALSE	0.45	FALSE	-0.33	FALSE	-0.31	0	0.731282	0.622741
68	Efna1	Epha6	Unknown		FALSE	0.45	FALSE	-1.19	FALSE	-0.49	0	0.731282	0.622741
68	Efna1	Epha7	Unknown		FALSE	0.45	FALSE	1.28	FALSE	0.54	0	0.731282	0.622741
68	Efna1	Epha8	Unknown		FALSE	0.45	FALSE	0.02	FALSE	0.07	0	0.731282	0.622741
68	Efna2	Epha1	Unknown		FALSE	-1.34	FALSE	-0.78	FALSE	-0.43	0	0.731282	0.622741
68	Efna2	Epha3	Unknown		FALSE	-1.34	FALSE	0.21	FALSE	-0.73	0	0.731282	0.622741
68	Efna2	Epha4	Unknown		FALSE	-1.34	FALSE	-0.33	FALSE	-0.31	0	0.731282	0.622741
68	Efna2	Epha6	Unknown		FALSE	-1.34	FALSE	-1.19	FALSE	-0.49	0	0.731282	0.622741
68	Efna2	Epha7	Unknown		FALSE	-1.34	FALSE	1.28	FALSE	0.54	0	0.731282	0.622741
68	Efna2	Epha8	Unknown		FALSE	-1.34	FALSE	0.02	FALSE	0.07	0	0.731282	0.622741
68	Efna3	Epha1	Unknown		FALSE	0.1	FALSE	-0.78	FALSE	-0.43	0	0.731282	0.622741
68	Efna3	Epha3	Unknown		FALSE	0.1	FALSE	0.21	FALSE	-0.73	0	0.731282	0.622741
68	Efna3	Epha4	Unknown		FALSE	0.1	FALSE	-0.33	FALSE	-0.31	0	0.731282	0.622741
68	Efna3	Epha6	Unknown		FALSE	0.1	FALSE	-1.19	FALSE	-0.49	0	0.731282	0.622741
68	Efna3	Epha7	Unknown		FALSE	0.1	FALSE	1.28	FALSE	0.54	0	0.731282	0.622741
68	Efna3	Epha8	Unknown		FALSE	0.1	FALSE	0.02	FALSE	0.07	0	0.731282	0.622741
68	Efna3	Ephb1	Unknown		FALSE	0.1	FALSE	-0.89	FALSE	-0.97	0	0.731282	0.622741
68	Efna4	Epha1	Unknown		FALSE	0.89	FALSE	-0.78	FALSE	-0.43	0	0.731282	0.622741
68	Efna4	Epha3	Unknown		FALSE	0.89	FALSE	0.21	FALSE	-0.73	0	0.731282	0.622741
68	Efna4	Epha4	Unknown		FALSE	0.89	FALSE	-0.33	FALSE	-0.31	0	0.731282	0.622741
68	Efna4	Epha6	Unknown		FALSE	0.89	FALSE	-1.19	FALSE	-0.49	0	0.731282	0.622741
68	Efna4	Epha7	Unknown		FALSE	0.89	FALSE	1.28	FALSE	0.54	0	0.731282	0.622741
68	Efna4	Epha8	Unknown		FALSE	0.89	FALSE	0.02	FALSE	0.07	0	0.731282	0.622741
68	Efna5	Epha1	Unknown		FALSE	-0.65	FALSE	-0.78	FALSE	-0.43	0	0.731282	0.622741
68	Efna5	Epha3	Unknown		FALSE	-0.65	FALSE	0.21	FALSE	-0.73	0	0.731282	0.622741
68	Efna5	Epha4	Unknown		FALSE	-0.65	FALSE	-0.33	FALSE	-0.31	0	0.731282	0.622741
68	Efna5	Epha6	Unknown		FALSE	-0.65	FALSE	-1.19	FALSE	-0.49	0	0.731282	0.622741
68	Efna5	Epha7	Unknown		FALSE	-0.65	FALSE	1.28	FALSE	0.54	0	0.731282	0.622741
68	Efna5	Epha8	Unknown		FALSE	-0.65	FALSE	0.02	FALSE	0.07	0	0.731282	0.622741
68	Efna5	Ephb1	Unknown		FALSE	-0.65	FALSE	-0.89	FALSE	-0.97	0	0.731282	0.622741
68	Efna5	Ephb6	Unknown		FALSE	-0.65	FALSE	0.08	FALSE	0.33	0	0.731282	0.622741
68	Efnb1	Epha4	Unknown		FALSE	0.42	FALSE	-0.33	FALSE	-0.31	0	0.731282	0.622741
68	Efnb1	Ephb1	Unknown		FALSE	0.42	FALSE	-0.89	FALSE	-0.97	0	0.731282	0.622741
68	Efnb1	Ephb3	Unknown		FALSE	0.42	FALSE	-0.29	FALSE	-0.18	0	0.731282	0.622741
68	Efnb1	Ephb4	Unknown		FALSE	0.42	TRUE	0.41	FALSE	-0.94	0.205	0.770005	0.622741
68	Efnb1	Ephb6	Unknown		FALSE	0.42	FALSE	0.08	FALSE	0.33	0	0.731282	0.622741
68	Efnb1	Erbb2	Unknown		FALSE	0.42	FALSE	-0.11	FALSE	-0.69	0	0.731282	0.622741
68	Efnb2	Epha3	Unknown		FALSE	1.24	FALSE	0.21	FALSE	-0.73	0	0.731282	0.622741
68	Efnb2	Epha4	Unknown		FALSE	1.24	FALSE	-0.33	FALSE	-0.31	0	0.731282	0.622741
68	Efnb2	Epha6	Unknown		FALSE	1.24	FALSE	-1.19	FALSE	-0.49	0	0.731282	0.622741
68	Efnb2	Ephb1	Unknown		FALSE	1.24	FALSE	-0.89	FALSE	-0.97	0	0.731282	0.622741
68	Efnb2	Ephb3	Unknown		FALSE	1.24	FALSE	-0.29	FALSE	-0.18	0	0.731282	0.622741
68	Efnb2	Ephb4	Unknown		FALSE	1.24	TRUE	0.41	FALSE	-0.94	0.205	0.770005	0.622741
68	Efnb2	Ephb6	Unknown		FALSE	1.24	FALSE	0.08	FALSE	0.33	0	0.731282	0.622741
68	Efnb2	Grm1	Unknown		FALSE	1.24	FALSE	-1.99	FALSE	0.36	0	0.731282	0.622741
68	Efnb2	Grm5	Unknown		FALSE	1.24	FALSE	0.04	FALSE	-0.38	0	0.731282	0.622741
68	Efnb2	Pecam1	Unknown		FALSE	1.24	FALSE	0.1	FALSE	0.25	0	0.731282	0.622741
68	Efnb2	Rhbdl2	Unknown		FALSE	1.24	FALSE	0.41	TRUE	0.34	0.17	0.767207	0.622741
68	Efnb3	Epha4	Unknown		FALSE	-0.2	FALSE	-0.33	FALSE	-0.31	0	0.731282	0.622741
68	Efnb3	Ephb1	Unknown		FALSE	-0.2	FALSE	-0.89	FALSE	-0.97	0	0.731282	0.622741
68	Efnb3	Ephb3	Unknown		FALSE	-0.2	FALSE	-0.29	FALSE	-0.18	0	0.731282	0.622741
68	Efnb3	Ephb4	Unknown		FALSE	-0.2	TRUE	0.41	FALSE	-0.94	0.205	0.770005	0.622741
68	Efnb3	Ephb6	Unknown		FALSE	-0.2	FALSE	0.08	FALSE	0.33	0	0.731282	0.622741
68	Efnb3	Rhbdl2	Unknown		FALSE	-0.2	FALSE	0.41	TRUE	0.34	0.17	0.767207	0.622741
68	Egf	Egfr	Unknown		FALSE	-0.21	FALSE	-0.48	FALSE	-1.07	0	0.731282	0.622741
68	Egf	Erbb2	Unknown		FALSE	-0.21	FALSE	-0.11	FALSE	-0.69	0	0.731282	0.622741
68	Egf	Erbb3	Unknown		FALSE	-0.21	FALSE	-1.22	FALSE	-0.43	0	0.731282	0.622741
68	Egf	Erbb4	Unknown		FALSE	-0.21	FALSE	-0.13	FALSE	-1.51	0	0.731282	0.622741
68	Egfr	Amh	Unknown		FALSE	0.29	FALSE	-0.17	FALSE	0.2	0	0.731282	0.622741
68	Egfr	Anxa1	Unknown		FALSE	0.29	TRUE	0.64	TRUE	0.35	0.495	0.836825	0.622741
68	Egfr	Areg	Unknown		FALSE	0.29	TRUE	0.67	TRUE	-0.66	0.005	0.733533	0.622741
68	Egfr	Btc	Unknown		FALSE	0.29	FALSE	0.06	FALSE	0.58	0	0.731282	0.622741
68	Egfr	Cdh1	Unknown		FALSE	0.29	FALSE	1.69	FALSE	-0.16	0	0.731282	0.622741
68	Egfr	Cntf	Unknown		FALSE	0.29	FALSE	0.93	FALSE	0.46	0	0.731282	0.622741
68	Egfr	Dcn	Unknown		FALSE	0.29	FALSE	0.7	FALSE	-0.35	0	0.731282	0.622741
68	Egfr	Efemp1	Unknown		FALSE	0.29	FALSE	2.44	FALSE	0.71	0	0.731282	0.622741
68	Egfr	Egf	Unknown		FALSE	0.29	FALSE	-0.84	FALSE	0.77	0	0.731282	0.622741
68	Egfr	Epgn	Unknown		FALSE	0.29	FALSE	-0.71	FALSE	0.69	0	0.731282	0.622741
68	Egfr	Ereg	Unknown		FALSE	0.29	FALSE	-1.15	FALSE	-0.53	0	0.731282	0.622741
68	Egfr	Fgl1	Unknown		FALSE	0.29	FALSE	1.22	FALSE	-0.62	0	0.731282	0.622741
68	Egfr	L1cam	Unknown		FALSE	0.29	FALSE	0.74	FALSE	0.06	0	0.731282	0.622741
68	Egfr	Mif	Unknown		FALSE	0.29	TRUE	0.86	TRUE	0.01	0.435	0.832364	0.622741
68	Egfr	Spink1	Unknown		FALSE	0.29	FALSE	0.48	FALSE	0.98	0	0.731282	0.622741
68	Egfr	Tnc	Unknown		FALSE	0.29	FALSE	-0.53	FALSE	-0.66	0	0.731282	0.622741
68	Enam	Cd63	Unknown		FALSE	0.13	TRUE	1.56	TRUE	0.46	1.01	0.906907	0.622741
68	Eng	Bmp10	Unknown		FALSE	0.89	FALSE	-0.6	FALSE	0.07	0	0.731282	0.622741
68	Eng	Bmp2	Unknown		FALSE	0.89	FALSE	1.29	FALSE	0.43	0	0.731282	0.622741
68	Eng	Bmp7	Unknown		FALSE	0.89	FALSE	-0.24	FALSE	0.66	0	0.731282	0.622741
68	Eng	Gdf2	Unknown		FALSE	0.89	FALSE	0.52	FALSE	-0.96	0	0.731282	0.622741
68	Eng	Inhba	Unknown		FALSE	0.89	FALSE	-0.87	TRUE	0.81	0.405	0.823283	0.622741
68	Eng	Tgfb1	Unknown		FALSE	0.89	TRUE	0.29	FALSE	0.64	0.145	0.758897	0.622741
68	Eng	Tgfb2	Unknown		FALSE	0.89	FALSE	0.14	FALSE	-0.56	0	0.731282	0.622741
68	Eng	Tgfb3	Unknown		FALSE	0.89	TRUE	0.93	TRUE	0.05	0.49	0.836825	0.622741
68	Enho	Gpr19	Unknown		FALSE	-0.25	FALSE	-0.64	FALSE	0.1	0	0.731282	0.622741
68	Eno1	Apob	Unknown		TRUE	0.47	FALSE	2.99	FALSE	-0.87	0.47	0.836825	0.622741
68	Entpd1	Adora1	Unknown		TRUE	0.88	FALSE	0	FALSE	0.46	0.88	0.884642	0.622741
68	Entpd1	Adora2a	Unknown		TRUE	0.88	FALSE	-0.67	FALSE	1.39	0.88	0.884642	0.622741
68	Entpd1	Adora2b	Unknown		TRUE	0.88	FALSE	-0.77	FALSE	-0.53	0.88	0.884642	0.622741
68	Entpd1	Adora3	Unknown		TRUE	0.88	FALSE	0.73	FALSE	0.27	0.88	0.884642	0.622741
68	Epb41l1	Cadm3	Unknown		FALSE	1.32	FALSE	-0.65	FALSE	-0.43	0	0.731282	0.622741
68	Epgn	Egfr	Unknown		FALSE	0.59	FALSE	-0.48	FALSE	-1.07	0	0.731282	0.622741
68	Epha1	Efna2	Unknown		FALSE	-3.02	FALSE	-2.46	FALSE	0.27	0	0.731282	0.622741
68	Epha1	Efna3	Unknown		FALSE	-3.02	FALSE	-0.48	FALSE	-0.09	0	0.731282	0.622741
68	Epha1	Efna4	Unknown		FALSE	-3.02	FALSE	-0.89	FALSE	-0.37	0	0.731282	0.622741
68	Epha1	Efna5	Unknown		FALSE	-3.02	TRUE	1.06	TRUE	1.25	1.155	0.918075	0.622741
68	Epha2	Efna2	Unknown		FALSE	-0.07	FALSE	-2.46	FALSE	0.27	0	0.731282	0.622741
68	Epha2	Efna3	Unknown		FALSE	-0.07	FALSE	-0.48	FALSE	-0.09	0	0.731282	0.622741
68	Epha2	Efna4	Unknown		FALSE	-0.07	FALSE	-0.89	FALSE	-0.37	0	0.731282	0.622741
68	Epha2	Efna5	Unknown		FALSE	-0.07	TRUE	1.06	TRUE	1.25	1.155	0.918075	0.622741
68	Epha3	Efna2	Unknown		FALSE	0	FALSE	-2.46	FALSE	0.27	0	0.731282	0.622741
68	Epha3	Efna3	Unknown		FALSE	0	FALSE	-0.48	FALSE	-0.09	0	0.731282	0.622741
68	Epha3	Efna4	Unknown		FALSE	0	FALSE	-0.89	FALSE	-0.37	0	0.731282	0.622741
68	Epha3	Efna5	Unknown		FALSE	0	TRUE	1.06	TRUE	1.25	1.155	0.918075	0.622741
68	Epha4	Efna2	Unknown		FALSE	-1.04	FALSE	-2.46	FALSE	0.27	0	0.731282	0.622741
68	Epha4	Efna3	Unknown		FALSE	-1.04	FALSE	-0.48	FALSE	-0.09	0	0.731282	0.622741
68	Epha4	Efna4	Unknown		FALSE	-1.04	FALSE	-0.89	FALSE	-0.37	0	0.731282	0.622741
68	Epha4	Efna5	Unknown		FALSE	-1.04	TRUE	1.06	TRUE	1.25	1.155	0.918075	0.622741
68	Epha4	Efnb1	Unknown		FALSE	-1.04	FALSE	0.67	FALSE	1.15	0	0.731282	0.622741
68	Epha4	Efnb3	Unknown		FALSE	-1.04	FALSE	0.03	FALSE	-0.39	0	0.731282	0.622741
68	Epha4	Fgfr3	Unknown		FALSE	-1.04	FALSE	0.06	FALSE	-0.47	0	0.731282	0.622741
68	Epha4	Fgfr4	Unknown		FALSE	-1.04	FALSE	0.72	FALSE	0.33	0	0.731282	0.622741
68	Epha5	Efna2	Unknown		FALSE	0.86	FALSE	-2.46	FALSE	0.27	0	0.731282	0.622741
68	Epha5	Efna3	Unknown		FALSE	0.86	FALSE	-0.48	FALSE	-0.09	0	0.731282	0.622741
68	Epha5	Efna4	Unknown		FALSE	0.86	FALSE	-0.89	FALSE	-0.37	0	0.731282	0.622741
68	Epha5	Efna5	Unknown		FALSE	0.86	TRUE	1.06	TRUE	1.25	1.155	0.918075	0.622741
68	Epha6	Efna2	Unknown		FALSE	0.68	FALSE	-2.46	FALSE	0.27	0	0.731282	0.622741
68	Epha6	Efna3	Unknown		FALSE	0.68	FALSE	-0.48	FALSE	-0.09	0	0.731282	0.622741
68	Epha6	Efna4	Unknown		FALSE	0.68	FALSE	-0.89	FALSE	-0.37	0	0.731282	0.622741
68	Epha6	Efna5	Unknown		FALSE	0.68	TRUE	1.06	TRUE	1.25	1.155	0.918075	0.622741
68	Epha6	Gpha2	Unknown		FALSE	0.68	FALSE	-0.38	FALSE	0.23	0	0.731282	0.622741
68	Epha7	Efna2	Unknown		FALSE	1.07	FALSE	-2.46	FALSE	0.27	0	0.731282	0.622741
68	Epha7	Efna3	Unknown		FALSE	1.07	FALSE	-0.48	FALSE	-0.09	0	0.731282	0.622741
68	Epha7	Efna4	Unknown		FALSE	1.07	FALSE	-0.89	FALSE	-0.37	0	0.731282	0.622741
68	Epha7	Efna5	Unknown		FALSE	1.07	TRUE	1.06	TRUE	1.25	1.155	0.918075	0.622741
68	Epha7	Wnt5a	Unknown		FALSE	1.07	FALSE	-0.48	FALSE	-0.97	0	0.731282	0.622741
68	Epha8	Efna2	Unknown		FALSE	-0.01	FALSE	-2.46	FALSE	0.27	0	0.731282	0.622741
68	Epha8	Efna3	Unknown		FALSE	-0.01	FALSE	-0.48	FALSE	-0.09	0	0.731282	0.622741
68	Epha8	Efna4	Unknown		FALSE	-0.01	FALSE	-0.89	FALSE	-0.37	0	0.731282	0.622741
68	Epha8	Efna5	Unknown		FALSE	-0.01	TRUE	1.06	TRUE	1.25	1.155	0.918075	0.622741
68	Ephb1	Efna3	Unknown		FALSE	1.12	FALSE	-0.48	FALSE	-0.09	0	0.731282	0.622741
68	Ephb1	Efna5	Unknown		FALSE	1.12	TRUE	1.06	TRUE	1.25	1.155	0.918075	0.622741
68	Ephb1	Efnb1	Unknown		FALSE	1.12	FALSE	0.67	FALSE	1.15	0	0.731282	0.622741
68	Ephb1	Efnb3	Unknown		FALSE	1.12	FALSE	0.03	FALSE	-0.39	0	0.731282	0.622741
68	Ephb2	Efna5	Unknown		FALSE	0.19	TRUE	1.06	TRUE	1.25	1.155	0.918075	0.622741
68	Ephb2	Efnb1	Unknown		FALSE	0.19	FALSE	0.67	FALSE	1.15	0	0.731282	0.622741
68	Ephb2	Efnb3	Unknown		FALSE	0.19	FALSE	0.03	FALSE	-0.39	0	0.731282	0.622741
68	Ephb2	L1cam	Unknown		FALSE	0.19	FALSE	0.74	FALSE	0.06	0	0.731282	0.622741
68	Ephb3	Efnb1	Unknown		FALSE	0.32	FALSE	0.67	FALSE	1.15	0	0.731282	0.622741
68	Ephb3	Efnb3	Unknown		FALSE	0.32	FALSE	0.03	FALSE	-0.39	0	0.731282	0.622741
68	Ephb4	Efnb1	Unknown		FALSE	0.46	FALSE	0.67	FALSE	1.15	0	0.731282	0.622741
68	Ephb4	Efnb3	Unknown		FALSE	0.46	FALSE	0.03	FALSE	-0.39	0	0.731282	0.622741
68	Ephb4	Epo	Unknown		FALSE	0.46	FALSE	-0.01	FALSE	0.54	0	0.731282	0.622741
68	Ephb6	Efna5	Unknown		FALSE	0.41	TRUE	1.06	TRUE	1.25	1.155	0.918075	0.622741
68	Ephb6	Efnb1	Unknown		FALSE	0.41	FALSE	0.67	FALSE	1.15	0	0.731282	0.622741
68	Ephb6	Efnb3	Unknown		FALSE	0.41	FALSE	0.03	FALSE	-0.39	0	0.731282	0.622741
68	Epo	Crlf3	Unknown		FALSE	-0.41	TRUE	0.95	TRUE	-0.87	0.04	0.745798	0.622741
68	Epo	Ephb4	Unknown		FALSE	-0.41	TRUE	0.41	FALSE	-0.94	0.205	0.770005	0.622741
68	Epo	Epor	Unknown		FALSE	-0.41	FALSE	-0.58	FALSE	0.42	0	0.731282	0.622741
68	Epor	Epo	Unknown		FALSE	-0.23	FALSE	-0.01	FALSE	0.54	0	0.731282	0.622741
68	Erbb2	Btc	Unknown		FALSE	-0.12	FALSE	0.06	FALSE	0.58	0	0.731282	0.622741
68	Erbb2	Efnb1	Unknown		FALSE	-0.12	FALSE	0.67	FALSE	1.15	0	0.731282	0.622741
68	Erbb2	Egf	Unknown		FALSE	-0.12	FALSE	-0.84	FALSE	0.77	0	0.731282	0.622741
68	Erbb2	L1cam	Unknown		FALSE	-0.12	FALSE	0.74	FALSE	0.06	0	0.731282	0.622741
68	Erbb3	Areg	Unknown		FALSE	0.21	TRUE	0.67	TRUE	-0.66	0.005	0.733533	0.622741
68	Erbb3	Btc	Unknown		FALSE	0.21	FALSE	0.06	FALSE	0.58	0	0.731282	0.622741
68	Erbb3	Egf	Unknown		FALSE	0.21	FALSE	-0.84	FALSE	0.77	0	0.731282	0.622741
68	Erbb3	L1cam	Unknown		FALSE	0.21	FALSE	0.74	FALSE	0.06	0	0.731282	0.622741
68	Erbb3	Nrg2	Unknown		FALSE	0.21	FALSE	0.72	FALSE	0.02	0	0.731282	0.622741
68	Erbb4	Btc	Unknown		FALSE	0.77	FALSE	0.06	FALSE	0.58	0	0.731282	0.622741
68	Erbb4	Dcn	Unknown		FALSE	0.77	FALSE	0.7	FALSE	-0.35	0	0.731282	0.622741
68	Erbb4	Egf	Unknown		FALSE	0.77	FALSE	-0.84	FALSE	0.77	0	0.731282	0.622741
68	Erbb4	Ereg	Unknown		FALSE	0.77	FALSE	-1.15	FALSE	-0.53	0	0.731282	0.622741
68	Erbb4	Mmp7	Unknown		FALSE	0.77	FALSE	0.24	FALSE	-0.13	0	0.731282	0.622741
68	Erbb4	Nrg2	Unknown		FALSE	0.77	FALSE	0.72	FALSE	0.02	0	0.731282	0.622741
68	Erbb4	Nrg3	Unknown		FALSE	0.77	FALSE	0.27	FALSE	0.2	0	0.731282	0.622741
68	Erbb4	Nrg4	Unknown		FALSE	0.77	FALSE	0.47	FALSE	-0.15	0	0.731282	0.622741
68	Ereg	Egfr	Unknown		FALSE	0.8	FALSE	-0.48	FALSE	-1.07	0	0.731282	0.622741
68	Ereg	Erbb4	Unknown		FALSE	0.8	FALSE	-0.13	FALSE	-1.51	0	0.731282	0.622741
68	Erfe	Lrp1	Unknown		FALSE	0.53	TRUE	-0.24	TRUE	1.25	0.505	0.836825	0.622741
68	F11	Gp1ba	Unknown		FALSE	0.41	FALSE	0.74	FALSE	1.05	0	0.731282	0.622741
68	F11r	a	Unknown		FALSE	-1.24	FALSE	0.36	FALSE	0.21	0	0.731282	0.622741
68	F11r	Cgn	Unknown		FALSE	-1.24	FALSE	0.75	FALSE	-0.22	0	0.731282	0.622741
68	F11r	Itgal	Unknown		FALSE	-1.24	FALSE	0.43	FALSE	0.38	0	0.731282	0.622741
68	F11r	Jam2	Unknown		FALSE	-1.24	FALSE	0.96	FALSE	-0.03	0	0.731282	0.622741
68	F12	Gp1ba	Unknown		FALSE	-1.4	FALSE	0.74	FALSE	1.05	0	0.731282	0.622741
68	F13a1	Itga4	Unknown		TRUE	1.04	FALSE	0.15	FALSE	1.43	1.04	0.91066	0.622741
68	F13a1	Itga9	Unknown		TRUE	1.04	FALSE	-0.46	FALSE	-0.22	1.04	0.91066	0.622741
68	F13a1	Itgb1	Unknown		TRUE	1.04	TRUE	0.04	TRUE	1.48	1.8	0.978674	0.622741
68	F2	F2r	Unknown		FALSE	0.56	TRUE	0.81	TRUE	0.49	0.65	0.859345	0.622741
68	F2	F2rl2	Unknown		FALSE	0.56	FALSE	0.12	FALSE	-0.7	0	0.731282	0.622741
68	F2	F2rl3	Unknown		FALSE	0.56	FALSE	-0.7	FALSE	-0.96	0	0.731282	0.622741
68	F2	Gp1ba	Unknown		FALSE	0.56	FALSE	0.74	FALSE	1.05	0	0.731282	0.622741
68	F2	Gp1bb	Unknown		FALSE	0.56	FALSE	-2.02	FALSE	-1.34	0	0.731282	0.622741
68	F2	Gp9	Unknown		FALSE	0.56	FALSE	-1.14	FALSE	-0.47	0	0.731282	0.622741
68	F2	Itga2b	Unknown		FALSE	0.56	FALSE	-0.06	FALSE	-0.17	0	0.731282	0.622741
68	F2	Itgb3	Unknown		FALSE	0.56	TRUE	0.39	FALSE	0.15	0.195	0.769529	0.622741
68	F2rl1	F2	Unknown		TRUE	0.43	FALSE	-0.23	FALSE	0.5	0.43	0.831065	0.622741
68	F2rl1	Plg	Unknown		TRUE	0.43	FALSE	1.46	FALSE	1.2	0.43	0.831065	0.622741
68	F2rl2	F2	Unknown		TRUE	0.09	FALSE	-0.23	FALSE	0.5	0.09	0.758897	0.622741
68	F2rl3	F2	Unknown		FALSE	-0.58	FALSE	-0.23	FALSE	0.5	0	0.731282	0.622741
68	F7	F3	Unknown		TRUE	0.17	FALSE	-0.11	TRUE	-0.06	0.14	0.758897	0.622741
68	F8	Asgr2	Unknown		FALSE	0.66	FALSE	-0.59	FALSE	0.52	0	0.731282	0.622741
68	F8	Lrp1	Unknown		FALSE	0.66	TRUE	-0.24	TRUE	1.25	0.505	0.836825	0.622741
68	F9	Lrp1	Unknown		FALSE	-1.26	TRUE	-0.24	TRUE	1.25	0.505	0.836825	0.622741
68	Fam3b	Lrp5	Unknown		FALSE	0.98	TRUE	0.02	TRUE	0.43	0.225	0.773116	0.622741
68	Fam3c	Adgrg5	Unknown		TRUE	0.92	FALSE	0.63	FALSE	-0.66	0.92	0.890217	0.622741
68	Fam3c	Clec2d	Unknown		TRUE	0.92	FALSE	0.47	TRUE	0.22	1.03	0.909775	0.622741
68	Fam3c	Ffar2	Unknown		TRUE	0.92	FALSE	0.27	FALSE	0.49	0.92	0.890217	0.622741
68	Fam3c	Ffar3	Unknown		TRUE	0.92	FALSE	-0.69	FALSE	0.44	0.92	0.890217	0.622741
68	Fam3c	Glra2	Unknown		TRUE	0.92	FALSE	-0.14	FALSE	-0.54	0.92	0.890217	0.622741
68	Fam3c	Lamp1	Unknown		TRUE	0.92	TRUE	-0.62	TRUE	-0.85	0.185	0.769529	0.622741
68	Fam3c	Lifr	Unknown		TRUE	0.92	FALSE	-1.31	FALSE	-0.96	0.92	0.890217	0.622741
68	Fam3c	Pdcd1	Unknown		TRUE	0.92	FALSE	-0.95	FALSE	-0.96	0.92	0.890217	0.622741
68	Fap	Npy	Unknown		FALSE	0.74	FALSE	0.72	FALSE	0.25	0	0.731282	0.622741
68	Fap	Pyy	Unknown		FALSE	0.74	FALSE	0.03	FALSE	1.15	0	0.731282	0.622741
68	Fas	Fasl	Unknown		TRUE	0.07	FALSE	-1.1	FALSE	0.9	0.07	0.75359	0.622741
68	Fas	Tnf	Unknown		TRUE	0.07	FALSE	-0.25	FALSE	1.34	0.07	0.75359	0.622741
68	Fas	Tnfsf13	Unknown		TRUE	0.07	FALSE	-1.61	FALSE	0.51	0.07	0.75359	0.622741
68	Fasl	Fas	CTL-activating		TRUE	-0.9	FALSE	3.14	TRUE	3.82	1.01	0.906907	0.622741
68	Fat4	Dchs1	Unknown		FALSE	1.31	FALSE	-0.79	FALSE	-0.49	0	0.731282	0.622741
68	Fbln1	Itgb1	Unknown		FALSE	1.08	TRUE	0.04	TRUE	1.48	0.76	0.864528	0.622741
68	Fbn1	Itga5	Unknown		FALSE	0.05	TRUE	0.52	TRUE	0.62	0.57	0.845778	0.622741
68	Fbn1	Itgb1	Unknown		FALSE	0.05	TRUE	0.04	TRUE	1.48	0.76	0.864528	0.622741
68	Fbn1	Itgb3	Unknown		FALSE	0.05	TRUE	0.39	FALSE	0.15	0.195	0.769529	0.622741
68	Fcer2a	Itgam	Unknown		FALSE	0.42	FALSE	0.86	FALSE	-0.2	0	0.731282	0.622741
68	Fcer2a	Itgax	Unknown		FALSE	0.42	FALSE	-0.67	FALSE	-0.25	0	0.731282	0.622741
68	Fcer2a	Itgb3	Unknown		FALSE	0.42	TRUE	0.39	FALSE	0.15	0.195	0.769529	0.622741
68	Fcgr2b	Cxcl9	Unknown		TRUE	1.21	FALSE	0.49	FALSE	0.22	1.21	0.924412	0.622741
68	Fcgr3	Cxcl9	Unknown		TRUE	0.76	FALSE	0.49	FALSE	0.22	0.76	0.864528	0.622741
68	Fcgrt	Alb	Unknown		TRUE	0.17	FALSE	-0.67	FALSE	-0.41	0.17	0.767207	0.622741
68	Ffar2	Bmp10	Unknown		FALSE	0.05	FALSE	-0.6	FALSE	0.07	0	0.731282	0.622741
68	Ffar2	Ccl4	Unknown		FALSE	0.05	FALSE	0.36	FALSE	-0.02	0	0.731282	0.622741
68	Ffar2	Fam3c	Unknown		FALSE	0.05	TRUE	-0.01	TRUE	0.77	0.38	0.816592	0.622741
68	Ffar2	Tnf	Unknown		FALSE	0.05	FALSE	-0.25	FALSE	1.34	0	0.731282	0.622741
68	Ffar3	Adipoq	Unknown		FALSE	-0.54	FALSE	-0.42	FALSE	-0.46	0	0.731282	0.622741
68	Ffar3	Ccl4	Unknown		FALSE	-0.54	FALSE	0.36	FALSE	-0.02	0	0.731282	0.622741
68	Ffar3	Fam3c	Unknown		FALSE	-0.54	TRUE	-0.01	TRUE	0.77	0.38	0.816592	0.622741
68	Fga	Itga2b	Unknown		FALSE	0.21	FALSE	-0.06	FALSE	-0.17	0	0.731282	0.622741
68	Fga	Itga5	Unknown		FALSE	0.21	TRUE	0.52	TRUE	0.62	0.57	0.845778	0.622741
68	Fga	Itgam	Unknown		FALSE	0.21	FALSE	0.86	FALSE	-0.2	0	0.731282	0.622741
68	Fga	Itgax	Unknown		FALSE	0.21	FALSE	-0.67	FALSE	-0.25	0	0.731282	0.622741
68	Fga	Itgb1	Unknown		FALSE	0.21	TRUE	0.04	TRUE	1.48	0.76	0.864528	0.622741
68	Fga	Itgb3	Unknown		FALSE	0.21	TRUE	0.39	FALSE	0.15	0.195	0.769529	0.622741
68	Fgb	Itga2b	Unknown		FALSE	0.97	FALSE	-0.06	FALSE	-0.17	0	0.731282	0.622741
68	Fgb	Itga5	Unknown		FALSE	0.97	TRUE	0.52	TRUE	0.62	0.57	0.845778	0.622741
68	Fgb	Itgam	Unknown		FALSE	0.97	FALSE	0.86	FALSE	-0.2	0	0.731282	0.622741
68	Fgb	Itgax	Unknown		FALSE	0.97	FALSE	-0.67	FALSE	-0.25	0	0.731282	0.622741
68	Fgb	Itgb1	Unknown		FALSE	0.97	TRUE	0.04	TRUE	1.48	0.76	0.864528	0.622741
68	Fgb	Itgb3	Unknown		FALSE	0.97	TRUE	0.39	FALSE	0.15	0.195	0.769529	0.622741
68	Fgf1	Cspg4	Unknown		FALSE	0.39	FALSE	-0.79	FALSE	0.29	0	0.731282	0.622741
68	Fgf1	Fgfr3	Unknown		FALSE	0.39	FALSE	0.06	FALSE	-0.47	0	0.731282	0.622741
68	Fgf1	Fgfr4	Unknown		FALSE	0.39	FALSE	0.72	FALSE	0.33	0	0.731282	0.622741
68	Fgf1	Itgb3	Unknown		FALSE	0.39	TRUE	0.39	FALSE	0.15	0.195	0.769529	0.622741
68	Fgf10	Fgfrl1	Unknown		FALSE	-0.07	TRUE	0.25	FALSE	-0.73	0.125	0.758897	0.622741
68	Fgf15	Fgfr3	Unknown		FALSE	0.47	FALSE	0.06	FALSE	-0.47	0	0.731282	0.622741
68	Fgf15	Fgfr4	Unknown		FALSE	0.47	FALSE	0.72	FALSE	0.33	0	0.731282	0.622741
68	Fgf15	Klb	Unknown		FALSE	0.47	FALSE	0.13	FALSE	0.57	0	0.731282	0.622741
68	Fgf16	Fgfr3	Unknown		FALSE	-0.17	FALSE	0.06	FALSE	-0.47	0	0.731282	0.622741
68	Fgf16	Fgfr4	Unknown		FALSE	-0.17	FALSE	0.72	FALSE	0.33	0	0.731282	0.622741
68	Fgf17	Fgfr3	Unknown		FALSE	0.77	FALSE	0.06	FALSE	-0.47	0	0.731282	0.622741
68	Fgf17	Fgfr4	Unknown		FALSE	0.77	FALSE	0.72	FALSE	0.33	0	0.731282	0.622741
68	Fgf18	Fgfr3	Unknown		FALSE	0.3	FALSE	0.06	FALSE	-0.47	0	0.731282	0.622741
68	Fgf18	Fgfr4	Unknown		FALSE	0.3	FALSE	0.72	FALSE	0.33	0	0.731282	0.622741
68	Fgf2	Fgfr3	Unknown		FALSE	0.46	FALSE	0.06	FALSE	-0.47	0	0.731282	0.622741
68	Fgf2	Fgfr4	Unknown		FALSE	0.46	FALSE	0.72	FALSE	0.33	0	0.731282	0.622741
68	Fgf2	Fgfrl1	Unknown		FALSE	0.46	TRUE	0.25	FALSE	-0.73	0.125	0.758897	0.622741
68	Fgf2	Itgb3	Unknown		FALSE	0.46	TRUE	0.39	FALSE	0.15	0.195	0.769529	0.622741
68	Fgf2	Sdc1	Unknown		FALSE	0.46	TRUE	-0.08	TRUE	0.72	0.32	0.803331	0.622741
68	Fgf20	Fgfr3	Unknown		FALSE	-1.83	FALSE	0.06	FALSE	-0.47	0	0.731282	0.622741
68	Fgf20	Fgfr4	Unknown		FALSE	-1.83	FALSE	0.72	FALSE	0.33	0	0.731282	0.622741
68	Fgf21	Fgfr4	Unknown		FALSE	-0.54	FALSE	0.72	FALSE	0.33	0	0.731282	0.622741
68	Fgf22	Fgfrl1	Unknown		FALSE	0.59	TRUE	0.25	FALSE	-0.73	0.125	0.758897	0.622741
68	Fgf23	Fgfr3	Unknown		FALSE	-0.41	FALSE	0.06	FALSE	-0.47	0	0.731282	0.622741
68	Fgf23	Fgfr4	Unknown		FALSE	-0.41	FALSE	0.72	FALSE	0.33	0	0.731282	0.622741
68	Fgf23	Kl	Unknown		FALSE	-0.41	FALSE	0.77	FALSE	1.07	0	0.731282	0.622741
68	Fgf3	Fgfr3	Unknown		FALSE	-0.28	FALSE	0.06	FALSE	-0.47	0	0.731282	0.622741
68	Fgf3	Fgfr4	Unknown		FALSE	-0.28	FALSE	0.72	FALSE	0.33	0	0.731282	0.622741
68	Fgf3	Fgfrl1	Unknown		FALSE	-0.28	TRUE	0.25	FALSE	-0.73	0.125	0.758897	0.622741
68	Fgf4	Fgfr3	Unknown		FALSE	0.41	FALSE	0.06	FALSE	-0.47	0	0.731282	0.622741
68	Fgf4	Fgfr4	Unknown		FALSE	0.41	FALSE	0.72	FALSE	0.33	0	0.731282	0.622741
68	Fgf4	Fgfrl1	Unknown		FALSE	0.41	TRUE	0.25	FALSE	-0.73	0.125	0.758897	0.622741
68	Fgf5	Fgfr3	Unknown		FALSE	-0.28	FALSE	0.06	FALSE	-0.47	0	0.731282	0.622741
68	Fgf5	Fgfr4	Unknown		FALSE	-0.28	FALSE	0.72	FALSE	0.33	0	0.731282	0.622741
68	Fgf6	Fgfr3	Unknown		FALSE	-0.83	FALSE	0.06	FALSE	-0.47	0	0.731282	0.622741
68	Fgf6	Fgfr4	Unknown		FALSE	-0.83	FALSE	0.72	FALSE	0.33	0	0.731282	0.622741
68	Fgf7	Fgfr3	Unknown		FALSE	0.62	FALSE	0.06	FALSE	-0.47	0	0.731282	0.622741
68	Fgf8	Fgfr3	Unknown		FALSE	-0.56	FALSE	0.06	FALSE	-0.47	0	0.731282	0.622741
68	Fgf8	Fgfr4	Unknown		FALSE	-0.56	FALSE	0.72	FALSE	0.33	0	0.731282	0.622741
68	Fgf8	Fgfrl1	Unknown		FALSE	-0.56	TRUE	0.25	FALSE	-0.73	0.125	0.758897	0.622741
68	Fgf9	Fgfr3	Unknown		FALSE	-0.16	FALSE	0.06	FALSE	-0.47	0	0.731282	0.622741
68	Fgf9	Fgfr4	Unknown		FALSE	-0.16	FALSE	0.72	FALSE	0.33	0	0.731282	0.622741
68	Fgfr1	Fgf1	Unknown		TRUE	0.48	FALSE	-0.68	FALSE	-0.09	0.48	0.836825	0.622741
68	Fgfr1	Fgf10	Unknown		TRUE	0.48	FALSE	0.11	FALSE	-0.07	0.48	0.836825	0.622741
68	Fgfr1	Fgf15	Unknown		TRUE	0.48	FALSE	0.06	FALSE	-0.58	0.48	0.836825	0.622741
68	Fgfr1	Fgf17	Unknown		TRUE	0.48	FALSE	1.91	FALSE	-0.43	0.48	0.836825	0.622741
68	Fgfr1	Fgf18	Unknown		TRUE	0.48	FALSE	-0.95	FALSE	-0.64	0.48	0.836825	0.622741
68	Fgfr1	Fgf2	Unknown		TRUE	0.48	FALSE	-0.16	FALSE	-0.42	0.48	0.836825	0.622741
68	Fgfr1	Fgf20	Unknown		TRUE	0.48	FALSE	0.96	FALSE	-0.06	0.48	0.836825	0.622741
68	Fgfr1	Fgf22	Unknown		TRUE	0.48	FALSE	-0.71	FALSE	0.09	0.48	0.836825	0.622741
68	Fgfr1	Fgf23	Unknown		TRUE	0.48	FALSE	0.23	FALSE	-0.51	0.48	0.836825	0.622741
68	Fgfr1	Fgf3	Unknown		TRUE	0.48	FALSE	-0.3	FALSE	0.08	0.48	0.836825	0.622741
68	Fgfr1	Fgf4	Unknown		TRUE	0.48	FALSE	0.3	FALSE	-0.21	0.48	0.836825	0.622741
68	Fgfr1	Fgf5	Unknown		TRUE	0.48	FALSE	0.39	FALSE	-0.25	0.48	0.836825	0.622741
68	Fgfr1	Fgf6	Unknown		TRUE	0.48	FALSE	0.13	FALSE	0.06	0.48	0.836825	0.622741
68	Fgfr1	Fgf7	Unknown		TRUE	0.48	FALSE	0.05	FALSE	0.21	0.48	0.836825	0.622741
68	Fgfr1	Fgf8	Unknown		TRUE	0.48	FALSE	0.45	FALSE	0.83	0.48	0.836825	0.622741
68	Fgfr1	Fgf9	Unknown		TRUE	0.48	FALSE	0.98	FALSE	-0.91	0.48	0.836825	0.622741
68	Fgfr1	Kl	Unknown		TRUE	0.48	FALSE	0.77	FALSE	1.07	0.48	0.836825	0.622741
68	Fgfr1	Ncam1	Unknown		TRUE	0.48	FALSE	-0.54	TRUE	0.44	0.7	0.864528	0.622741
68	Fgfr2	Cd83	Unknown		FALSE	-0.02	FALSE	0.15	FALSE	0.13	0	0.731282	0.622741
68	Fgfr2	Epha4	Unknown		FALSE	-0.02	FALSE	-0.33	FALSE	-0.31	0	0.731282	0.622741
68	Fgfr2	Fgf1	Unknown		FALSE	-0.02	FALSE	-0.68	FALSE	-0.09	0	0.731282	0.622741
68	Fgfr2	Fgf10	Unknown		FALSE	-0.02	FALSE	0.11	FALSE	-0.07	0	0.731282	0.622741
68	Fgfr2	Fgf15	Unknown		FALSE	-0.02	FALSE	0.06	FALSE	-0.58	0	0.731282	0.622741
68	Fgfr2	Fgf16	Unknown		FALSE	-0.02	FALSE	-1.16	FALSE	-0.39	0	0.731282	0.622741
68	Fgfr2	Fgf17	Unknown		FALSE	-0.02	FALSE	1.91	FALSE	-0.43	0	0.731282	0.622741
68	Fgfr2	Fgf18	Unknown		FALSE	-0.02	FALSE	-0.95	FALSE	-0.64	0	0.731282	0.622741
68	Fgfr2	Fgf2	Unknown		FALSE	-0.02	FALSE	-0.16	FALSE	-0.42	0	0.731282	0.622741
68	Fgfr2	Fgf20	Unknown		FALSE	-0.02	FALSE	0.96	FALSE	-0.06	0	0.731282	0.622741
68	Fgfr2	Fgf22	Unknown		FALSE	-0.02	FALSE	-0.71	FALSE	0.09	0	0.731282	0.622741
68	Fgfr2	Fgf23	Unknown		FALSE	-0.02	FALSE	0.23	FALSE	-0.51	0	0.731282	0.622741
68	Fgfr2	Fgf3	Unknown		FALSE	-0.02	FALSE	-0.3	FALSE	0.08	0	0.731282	0.622741
68	Fgfr2	Fgf4	Unknown		FALSE	-0.02	FALSE	0.3	FALSE	-0.21	0	0.731282	0.622741
68	Fgfr2	Fgf5	Unknown		FALSE	-0.02	FALSE	0.39	FALSE	-0.25	0	0.731282	0.622741
68	Fgfr2	Fgf6	Unknown		FALSE	-0.02	FALSE	0.13	FALSE	0.06	0	0.731282	0.622741
68	Fgfr2	Fgf7	Unknown		FALSE	-0.02	FALSE	0.05	FALSE	0.21	0	0.731282	0.622741
68	Fgfr2	Fgf8	Unknown		FALSE	-0.02	FALSE	0.45	FALSE	0.83	0	0.731282	0.622741
68	Fgfr2	Fgf9	Unknown		FALSE	-0.02	FALSE	0.98	FALSE	-0.91	0	0.731282	0.622741
68	Fgfr2	Nectin1	Unknown		FALSE	-0.02	FALSE	0.06	FALSE	0.26	0	0.731282	0.622741
68	Fgfr2	Ptprr	Unknown		FALSE	-0.02	FALSE	-0.9	FALSE	0.12	0	0.731282	0.622741
68	Fgfr2	Ros1	Unknown		FALSE	-0.02	FALSE	0.28	FALSE	0.52	0	0.731282	0.622741
68	Fgfr2	Xpr1	Unknown		FALSE	-0.02	FALSE	-0.34	FALSE	-0.69	0	0.731282	0.622741
68	Fgfr3	Bgn	Unknown		FALSE	0.49	FALSE	-0.52	FALSE	0.58	0	0.731282	0.622741
68	Fgfr3	Epha4	Unknown		FALSE	0.49	FALSE	-0.33	FALSE	-0.31	0	0.731282	0.622741
68	Fgfr3	Fgf1	Unknown		FALSE	0.49	FALSE	-0.68	FALSE	-0.09	0	0.731282	0.622741
68	Fgfr3	Fgf15	Unknown		FALSE	0.49	FALSE	0.06	FALSE	-0.58	0	0.731282	0.622741
68	Fgfr3	Fgf16	Unknown		FALSE	0.49	FALSE	-1.16	FALSE	-0.39	0	0.731282	0.622741
68	Fgfr3	Fgf17	Unknown		FALSE	0.49	FALSE	1.91	FALSE	-0.43	0	0.731282	0.622741
68	Fgfr3	Fgf18	Unknown		FALSE	0.49	FALSE	-0.95	FALSE	-0.64	0	0.731282	0.622741
68	Fgfr3	Fgf2	Unknown		FALSE	0.49	FALSE	-0.16	FALSE	-0.42	0	0.731282	0.622741
68	Fgfr3	Fgf20	Unknown		FALSE	0.49	FALSE	0.96	FALSE	-0.06	0	0.731282	0.622741
68	Fgfr3	Fgf23	Unknown		FALSE	0.49	FALSE	0.23	FALSE	-0.51	0	0.731282	0.622741
68	Fgfr3	Fgf3	Unknown		FALSE	0.49	FALSE	-0.3	FALSE	0.08	0	0.731282	0.622741
68	Fgfr3	Fgf4	Unknown		FALSE	0.49	FALSE	0.3	FALSE	-0.21	0	0.731282	0.622741
68	Fgfr3	Fgf5	Unknown		FALSE	0.49	FALSE	0.39	FALSE	-0.25	0	0.731282	0.622741
68	Fgfr3	Fgf6	Unknown		FALSE	0.49	FALSE	0.13	FALSE	0.06	0	0.731282	0.622741
68	Fgfr3	Fgf7	Unknown		FALSE	0.49	FALSE	0.05	FALSE	0.21	0	0.731282	0.622741
68	Fgfr3	Fgf8	Unknown		FALSE	0.49	FALSE	0.45	FALSE	0.83	0	0.731282	0.622741
68	Fgfr3	Fgf9	Unknown		FALSE	0.49	FALSE	0.98	FALSE	-0.91	0	0.731282	0.622741
68	Fgfr3	Nectin1	Unknown		FALSE	0.49	FALSE	0.06	FALSE	0.26	0	0.731282	0.622741
68	Fgfr4	Epha4	Unknown		FALSE	0.75	FALSE	-0.33	FALSE	-0.31	0	0.731282	0.622741
68	Fgfr4	Fgf1	Unknown		FALSE	0.75	FALSE	-0.68	FALSE	-0.09	0	0.731282	0.622741
68	Fgfr4	Fgf15	Unknown		FALSE	0.75	FALSE	0.06	FALSE	-0.58	0	0.731282	0.622741
68	Fgfr4	Fgf16	Unknown		FALSE	0.75	FALSE	-1.16	FALSE	-0.39	0	0.731282	0.622741
68	Fgfr4	Fgf17	Unknown		FALSE	0.75	FALSE	1.91	FALSE	-0.43	0	0.731282	0.622741
68	Fgfr4	Fgf18	Unknown		FALSE	0.75	FALSE	-0.95	FALSE	-0.64	0	0.731282	0.622741
68	Fgfr4	Fgf2	Unknown		FALSE	0.75	FALSE	-0.16	FALSE	-0.42	0	0.731282	0.622741
68	Fgfr4	Fgf20	Unknown		FALSE	0.75	FALSE	0.96	FALSE	-0.06	0	0.731282	0.622741
68	Fgfr4	Fgf21	Unknown		FALSE	0.75	FALSE	-1.08	FALSE	0.24	0	0.731282	0.622741
68	Fgfr4	Fgf23	Unknown		FALSE	0.75	FALSE	0.23	FALSE	-0.51	0	0.731282	0.622741
68	Fgfr4	Fgf3	Unknown		FALSE	0.75	FALSE	-0.3	FALSE	0.08	0	0.731282	0.622741
68	Fgfr4	Fgf4	Unknown		FALSE	0.75	FALSE	0.3	FALSE	-0.21	0	0.731282	0.622741
68	Fgfr4	Fgf5	Unknown		FALSE	0.75	FALSE	0.39	FALSE	-0.25	0	0.731282	0.622741
68	Fgfr4	Fgf6	Unknown		FALSE	0.75	FALSE	0.13	FALSE	0.06	0	0.731282	0.622741
68	Fgfr4	Fgf8	Unknown		FALSE	0.75	FALSE	0.45	FALSE	0.83	0	0.731282	0.622741
68	Fgfr4	Fgf9	Unknown		FALSE	0.75	FALSE	0.98	FALSE	-0.91	0	0.731282	0.622741
68	Fgfr4	Ptprr	Unknown		FALSE	0.75	FALSE	-0.9	FALSE	0.12	0	0.731282	0.622741
68	Fgfr4	Scgb3a1	Unknown		FALSE	0.75	FALSE	-0.08	FALSE	-0.96	0	0.731282	0.622741
68	Fgfrl1	Fgf10	Unknown		FALSE	0.74	FALSE	0.11	FALSE	-0.07	0	0.731282	0.622741
68	Fgfrl1	Fgf2	Unknown		FALSE	0.74	FALSE	-0.16	FALSE	-0.42	0	0.731282	0.622741
68	Fgfrl1	Fgf22	Unknown		FALSE	0.74	FALSE	-0.71	FALSE	0.09	0	0.731282	0.622741
68	Fgfrl1	Fgf3	Unknown		FALSE	0.74	FALSE	-0.3	FALSE	0.08	0	0.731282	0.622741
68	Fgfrl1	Fgf4	Unknown		FALSE	0.74	FALSE	0.3	FALSE	-0.21	0	0.731282	0.622741
68	Fgfrl1	Fgf8	Unknown		FALSE	0.74	FALSE	0.45	FALSE	0.83	0	0.731282	0.622741
68	Fgg	Itga2b	Unknown		FALSE	1.04	FALSE	-0.06	FALSE	-0.17	0	0.731282	0.622741
68	Fgg	Itga5	Unknown		FALSE	1.04	TRUE	0.52	TRUE	0.62	0.57	0.845778	0.622741
68	Fgg	Itgam	Unknown		FALSE	1.04	FALSE	0.86	FALSE	-0.2	0	0.731282	0.622741
68	Fgg	Itgax	Unknown		FALSE	1.04	FALSE	-0.67	FALSE	-0.25	0	0.731282	0.622741
68	Fgg	Itgb1	Unknown		FALSE	1.04	TRUE	0.04	TRUE	1.48	0.76	0.864528	0.622741
68	Fgg	Itgb3	Unknown		FALSE	1.04	TRUE	0.39	FALSE	0.15	0.195	0.769529	0.622741
68	Fgl1	Egfr	Unknown		FALSE	0.79	FALSE	-0.48	FALSE	-1.07	0	0.731282	0.622741
68	Fgl1	Lag3	Unknown		FALSE	0.79	FALSE	0.1	FALSE	-0.35	0	0.731282	0.622741
68	Flot1	Lgi3	Unknown		TRUE	0.73	FALSE	0.59	FALSE	0.36	0.73	0.864528	0.622741
68	Flt1	Pgf	Unknown		FALSE	0.26	TRUE	1.23	FALSE	-0.61	0.615	0.852657	0.622741
68	Flt1	Vegfa	Unknown		FALSE	0.26	TRUE	2.8	TRUE	0.4	1.6	0.961542	0.622741
68	Flt3l	Flt3	Unknown		FALSE	0.08	FALSE	0.04	FALSE	-0.33	0	0.731282	0.622741
68	Flt4	Pdgfc	Unknown		FALSE	1.47	FALSE	-0.21	TRUE	0.9	0.45	0.8353	0.622741
68	Flt4	Tnf	Unknown		FALSE	1.47	FALSE	-0.25	FALSE	1.34	0	0.731282	0.622741
68	Flt4	Vegfc	Unknown		FALSE	1.47	FALSE	-0.16	FALSE	0.5	0	0.731282	0.622741
68	Flt4	Vegfd	Unknown		FALSE	1.47	FALSE	-0.57	FALSE	0.4	0	0.731282	0.622741
68	Fn1	Col13a1	Unknown		FALSE	0.67	FALSE	-1.24	FALSE	1.55	0	0.731282	0.622741
68	Fn1	Itga10	Unknown		FALSE	0.67	FALSE	-0.19	FALSE	1.03	0	0.731282	0.622741
68	Fn1	Itga11	Unknown		FALSE	0.67	FALSE	-0.54	FALSE	-0.34	0	0.731282	0.622741
68	Fn1	Itga2	Unknown		FALSE	0.67	FALSE	-1.43	FALSE	-0.81	0	0.731282	0.622741
68	Fn1	Itga2b	Unknown		FALSE	0.67	FALSE	-0.06	FALSE	-0.17	0	0.731282	0.622741
68	Fn1	Itga4	Unknown		FALSE	0.67	FALSE	0.15	FALSE	1.43	0	0.731282	0.622741
68	Fn1	Itga5	Unknown		FALSE	0.67	TRUE	0.52	TRUE	0.62	0.57	0.845778	0.622741
68	Fn1	Itga8	Unknown		FALSE	0.67	FALSE	-0.67	FALSE	0.12	0	0.731282	0.622741
68	Fn1	Itga9	Unknown		FALSE	0.67	FALSE	-0.46	FALSE	-0.22	0	0.731282	0.622741
68	Fn1	Itgb1	Unknown		FALSE	0.67	TRUE	0.04	TRUE	1.48	0.76	0.864528	0.622741
68	Fn1	Itgb3	Unknown		FALSE	0.67	TRUE	0.39	FALSE	0.15	0.195	0.769529	0.622741
68	Fn1	Itgb6	Unknown		FALSE	0.67	FALSE	-0.24	FALSE	1.02	0	0.731282	0.622741
68	Fn1	Itgb8	Unknown		FALSE	0.67	FALSE	0.75	FALSE	-0.84	0	0.731282	0.622741
68	Fn1	Mag	Unknown		FALSE	0.67	FALSE	-0.3	FALSE	0.06	0	0.731282	0.622741
68	Fn1	Tnfrsf11b	Unknown		FALSE	0.67	FALSE	-0.25	TRUE	0.22	0.11	0.758897	0.622741
68	Fn1	Tshr	Unknown		FALSE	0.67	FALSE	-0.57	FALSE	0.03	0	0.731282	0.622741
68	Fpr1	Anxa1	Unknown		FALSE	-0.04	TRUE	0.64	TRUE	0.35	0.495	0.836825	0.622741
68	Fpr1	Oit1	Unknown		FALSE	-0.04	FALSE	0.2	FALSE	-0.52	0	0.731282	0.622741
68	Fpr2	Anxa1	Unknown		FALSE	1.04	TRUE	0.64	TRUE	0.35	0.495	0.836825	0.622741
68	Fpr2	Camp	Unknown		FALSE	1.04	FALSE	-0.7	FALSE	0.1	0	0.731282	0.622741
68	Fpr2	Oit1	Unknown		FALSE	1.04	FALSE	0.2	FALSE	-0.52	0	0.731282	0.622741
68	Fpr-rs3	Anxa1	Unknown		FALSE	-1.67	TRUE	0.64	TRUE	0.35	0.495	0.836825	0.622741
68	Fpr-rs4	Anxa1	Unknown		FALSE	0.72	TRUE	0.64	TRUE	0.35	0.495	0.836825	0.622741
68	Fpr-rs6	Anxa1	Unknown		FALSE	1.28	TRUE	0.64	TRUE	0.35	0.495	0.836825	0.622741
68	Fshb	Fshr	Unknown		FALSE	-2.55	FALSE	0.94	FALSE	-0.32	0	0.731282	0.622741
68	Fshr	Cga	Unknown		FALSE	-0.47	FALSE	-0.81	FALSE	0	0	0.731282	0.622741
68	Fshr	Fshb	Unknown		FALSE	-0.47	FALSE	-0.76	FALSE	0.1	0	0.731282	0.622741
68	Fstl1	Dip2a	Unknown		TRUE	0.63	TRUE	0.26	TRUE	0.51	1.015	0.907787	0.622741
68	Fzd1	Myoc	Unknown		FALSE	0.22	FALSE	0.96	FALSE	0.52	0	0.731282	0.622741
68	Fzd1	Wnt1	Unknown		FALSE	0.22	FALSE	0.71	FALSE	-0.84	0	0.731282	0.622741
68	Fzd1	Wnt2	Unknown		FALSE	0.22	FALSE	1	FALSE	0.35	0	0.731282	0.622741
68	Fzd1	Wnt3	Unknown		FALSE	0.22	FALSE	0.4	FALSE	-1.81	0	0.731282	0.622741
68	Fzd1	Wnt3a	Unknown		FALSE	0.22	FALSE	-1.11	FALSE	0.1	0	0.731282	0.622741
68	Fzd1	Wnt4	Unknown		FALSE	0.22	FALSE	0.5	FALSE	0.01	0	0.731282	0.622741
68	Fzd1	Wnt5a	Unknown		FALSE	0.22	FALSE	-0.48	FALSE	-0.97	0	0.731282	0.622741
68	Fzd1	Wnt7a	Unknown		FALSE	0.22	FALSE	-0.66	FALSE	-0.18	0	0.731282	0.622741
68	Fzd1	Wnt7b	Unknown		FALSE	0.22	TRUE	0.97	FALSE	0.23	0.485	0.836825	0.622741
68	Fzd10	Myoc	Unknown		FALSE	-0.21	FALSE	0.96	FALSE	0.52	0	0.731282	0.622741
68	Fzd10	Wnt1	Unknown		FALSE	-0.21	FALSE	0.71	FALSE	-0.84	0	0.731282	0.622741
68	Fzd10	Wnt3a	Unknown		FALSE	-0.21	FALSE	-1.11	FALSE	0.1	0	0.731282	0.622741
68	Fzd10	Wnt7a	Unknown		FALSE	-0.21	FALSE	-0.66	FALSE	-0.18	0	0.731282	0.622741
68	Fzd10	Wnt7b	Unknown		FALSE	-0.21	TRUE	0.97	FALSE	0.23	0.485	0.836825	0.622741
68	Fzd10	Wnt9a	Unknown		FALSE	-0.21	FALSE	0.16	FALSE	-0.41	0	0.731282	0.622741
68	Fzd10	Wnt9b	Unknown		FALSE	-0.21	FALSE	-0.8	FALSE	0.8	0	0.731282	0.622741
68	Fzd2	Sfrp1	Unknown		FALSE	-2.18	FALSE	0.59	FALSE	-0.14	0	0.731282	0.622741
68	Fzd2	Wnt1	Unknown		FALSE	-2.18	FALSE	0.71	FALSE	-0.84	0	0.731282	0.622741
68	Fzd2	Wnt16	Unknown		FALSE	-2.18	FALSE	-0.8	FALSE	0.69	0	0.731282	0.622741
68	Fzd2	Wnt2	Unknown		FALSE	-2.18	FALSE	1	FALSE	0.35	0	0.731282	0.622741
68	Fzd2	Wnt3a	Unknown		FALSE	-2.18	FALSE	-1.11	FALSE	0.1	0	0.731282	0.622741
68	Fzd2	Wnt4	Unknown		FALSE	-2.18	FALSE	0.5	FALSE	0.01	0	0.731282	0.622741
68	Fzd2	Wnt5a	Unknown		FALSE	-2.18	FALSE	-0.48	FALSE	-0.97	0	0.731282	0.622741
68	Fzd2	Wnt5b	Unknown		FALSE	-2.18	FALSE	0.33	FALSE	-0.08	0	0.731282	0.622741
68	Fzd3	Myoc	Unknown		FALSE	0.43	FALSE	0.96	FALSE	0.52	0	0.731282	0.622741
68	Fzd3	Wnt1	Unknown		FALSE	0.43	FALSE	0.71	FALSE	-0.84	0	0.731282	0.622741
68	Fzd3	Wnt2	Unknown		FALSE	0.43	FALSE	1	FALSE	0.35	0	0.731282	0.622741
68	Fzd3	Wnt5a	Unknown		FALSE	0.43	FALSE	-0.48	FALSE	-0.97	0	0.731282	0.622741
68	Fzd4	Myoc	Unknown		FALSE	0.04	FALSE	0.96	FALSE	0.52	0	0.731282	0.622741
68	Fzd4	Ndp	Unknown		FALSE	0.04	FALSE	-0.39	FALSE	-0.78	0	0.731282	0.622741
68	Fzd4	Wnt1	Unknown		FALSE	0.04	FALSE	0.71	FALSE	-0.84	0	0.731282	0.622741
68	Fzd4	Wnt2	Unknown		FALSE	0.04	FALSE	1	FALSE	0.35	0	0.731282	0.622741
68	Fzd4	Wnt2b	Unknown		FALSE	0.04	FALSE	-0.46	FALSE	-0.51	0	0.731282	0.622741
68	Fzd4	Wnt5a	Unknown		FALSE	0.04	FALSE	-0.48	FALSE	-0.97	0	0.731282	0.622741
68	Fzd4	Wnt7b	Unknown		FALSE	0.04	TRUE	0.97	FALSE	0.23	0.485	0.836825	0.622741
68	Fzd4	Wnt8a	Unknown		FALSE	0.04	FALSE	0.52	FALSE	-0.31	0	0.731282	0.622741
68	Fzd4	Wnt9a	Unknown		FALSE	0.04	FALSE	0.16	FALSE	-0.41	0	0.731282	0.622741
68	Fzd4	Wnt9b	Unknown		FALSE	0.04	FALSE	-0.8	FALSE	0.8	0	0.731282	0.622741
68	Fzd5	Sfrp2	Unknown		FALSE	0.14	FALSE	-0.97	FALSE	-0.42	0	0.731282	0.622741
68	Fzd5	Wnt2	Unknown		FALSE	0.14	FALSE	1	FALSE	0.35	0	0.731282	0.622741
68	Fzd5	Wnt3a	Unknown		FALSE	0.14	FALSE	-1.11	FALSE	0.1	0	0.731282	0.622741
68	Fzd5	Wnt5a	Unknown		FALSE	0.14	FALSE	-0.48	FALSE	-0.97	0	0.731282	0.622741
68	Fzd5	Wnt7a	Unknown		FALSE	0.14	FALSE	-0.66	FALSE	-0.18	0	0.731282	0.622741
68	Fzd5	Wnt7b	Unknown		FALSE	0.14	TRUE	0.97	FALSE	0.23	0.485	0.836825	0.622741
68	Fzd5	Wnt8a	Unknown		FALSE	0.14	FALSE	0.52	FALSE	-0.31	0	0.731282	0.622741
68	Fzd5	Wnt9b	Unknown		FALSE	0.14	FALSE	-0.8	FALSE	0.8	0	0.731282	0.622741
68	Fzd6	Sfrp1	Unknown		FALSE	0.92	FALSE	0.59	FALSE	-0.14	0	0.731282	0.622741
68	Fzd6	Wnt3a	Unknown		FALSE	0.92	FALSE	-1.11	FALSE	0.1	0	0.731282	0.622741
68	Fzd6	Wnt4	Unknown		FALSE	0.92	FALSE	0.5	FALSE	0.01	0	0.731282	0.622741
68	Fzd6	Wnt5a	Unknown		FALSE	0.92	FALSE	-0.48	FALSE	-0.97	0	0.731282	0.622741
68	Fzd7	Myoc	Unknown		FALSE	0.43	FALSE	0.96	FALSE	0.52	0	0.731282	0.622741
68	Fzd7	Wnt11	Unknown		FALSE	0.43	FALSE	-0.24	FALSE	-0.18	0	0.731282	0.622741
68	Fzd7	Wnt2	Unknown		FALSE	0.43	FALSE	1	FALSE	0.35	0	0.731282	0.622741
68	Fzd7	Wnt2b	Unknown		FALSE	0.43	FALSE	-0.46	FALSE	-0.51	0	0.731282	0.622741
68	Fzd7	Wnt3	Unknown		FALSE	0.43	FALSE	0.4	FALSE	-1.81	0	0.731282	0.622741
68	Fzd7	Wnt3a	Unknown		FALSE	0.43	FALSE	-1.11	FALSE	0.1	0	0.731282	0.622741
68	Fzd7	Wnt5a	Unknown		FALSE	0.43	FALSE	-0.48	FALSE	-0.97	0	0.731282	0.622741
68	Fzd7	Wnt6	Unknown		FALSE	0.43	FALSE	0.43	FALSE	-0.6	0	0.731282	0.622741
68	Fzd8	Ckap4	Unknown		FALSE	-0.48	TRUE	0.38	TRUE	0.05	0.215	0.772243	0.622741
68	Fzd8	Rspo3	Unknown		FALSE	-0.48	FALSE	0.64	FALSE	0.72	0	0.731282	0.622741
68	Fzd8	Wnt1	Unknown		FALSE	-0.48	FALSE	0.71	FALSE	-0.84	0	0.731282	0.622741
68	Fzd8	Wnt11	Unknown		FALSE	-0.48	FALSE	-0.24	FALSE	-0.18	0	0.731282	0.622741
68	Fzd8	Wnt2	Unknown		FALSE	-0.48	FALSE	1	FALSE	0.35	0	0.731282	0.622741
68	Fzd8	Wnt3	Unknown		FALSE	-0.48	FALSE	0.4	FALSE	-1.81	0	0.731282	0.622741
68	Fzd8	Wnt3a	Unknown		FALSE	-0.48	FALSE	-1.11	FALSE	0.1	0	0.731282	0.622741
68	Fzd8	Wnt4	Unknown		FALSE	-0.48	FALSE	0.5	FALSE	0.01	0	0.731282	0.622741
68	Fzd8	Wnt5a	Unknown		FALSE	-0.48	FALSE	-0.48	FALSE	-0.97	0	0.731282	0.622741
68	Fzd8	Wnt5b	Unknown		FALSE	-0.48	FALSE	0.33	FALSE	-0.08	0	0.731282	0.622741
68	Fzd8	Wnt7b	Unknown		FALSE	-0.48	TRUE	0.97	FALSE	0.23	0.485	0.836825	0.622741
68	Fzd8	Wnt8a	Unknown		FALSE	-0.48	FALSE	0.52	FALSE	-0.31	0	0.731282	0.622741
68	Fzd8	Wnt9b	Unknown		FALSE	-0.48	FALSE	-0.8	FALSE	0.8	0	0.731282	0.622741
68	Fzd9	Wnt1	Unknown		FALSE	-0.02	FALSE	0.71	FALSE	-0.84	0	0.731282	0.622741
68	Fzd9	Wnt2	Unknown		FALSE	-0.02	FALSE	1	FALSE	0.35	0	0.731282	0.622741
68	Fzd9	Wnt7a	Unknown		FALSE	-0.02	FALSE	-0.66	FALSE	-0.18	0	0.731282	0.622741
68	Gal	Galr1	Unknown		FALSE	0.59	FALSE	-0.02	FALSE	0.25	0	0.731282	0.622741
68	Gal	Galr2	Unknown		FALSE	0.59	FALSE	-1.27	FALSE	0.29	0	0.731282	0.622741
68	Gal	Gpr151	Unknown		FALSE	0.59	FALSE	-1.3	FALSE	-1.1	0	0.731282	0.622741
68	Galp	Galr1	Unknown		FALSE	-0.18	FALSE	-0.02	FALSE	0.25	0	0.731282	0.622741
68	Galp	Galr2	Unknown		FALSE	-0.18	FALSE	-1.27	FALSE	0.29	0	0.731282	0.622741
68	Galr1	Gal	Unknown		FALSE	0.32	FALSE	-0.89	FALSE	1.17	0	0.731282	0.622741
68	Galr1	Galp	Unknown		FALSE	0.32	FALSE	0.6	FALSE	0	0	0.731282	0.622741
68	Galr2	Gal	Unknown		FALSE	0.85	FALSE	-0.89	FALSE	1.17	0	0.731282	0.622741
68	Galr2	Galp	Unknown		FALSE	0.85	FALSE	0.6	FALSE	0	0	0.731282	0.622741
68	Galr3	Gal	Unknown		FALSE	-0.89	FALSE	-0.89	FALSE	1.17	0	0.731282	0.622741
68	Galr3	Galp	Unknown		FALSE	-0.89	FALSE	0.6	FALSE	0	0	0.731282	0.622741
68	Gas1	Shh	Unknown		FALSE	0.29	FALSE	-0.04	FALSE	-0.59	0	0.731282	0.622741
68	Gas6	Axl	Unknown		TRUE	0.83	TRUE	0.12	TRUE	1.19	1.485	0.952953	0.622741
68	Gas6	Mertk	Unknown		TRUE	0.83	FALSE	-0.64	FALSE	-0.14	0.83	0.878881	0.622741
68	Gas6	Tyro3	Unknown		TRUE	0.83	FALSE	-0.09	FALSE	0.58	0.83	0.878881	0.622741
68	Gast	Cckbr	Unknown		FALSE	-2.76	FALSE	0.06	FALSE	-0.4	0	0.731282	0.622741
68	Gast	Gpr152	Unknown		FALSE	-2.76	FALSE	-0.11	FALSE	0.33	0	0.731282	0.622741
68	Gcg	Dpp4	Unknown		FALSE	0.04	FALSE	0.43	FALSE	1	0	0.731282	0.622741
68	Gcg	Gcgr	Unknown		FALSE	0.04	FALSE	-1.23	FALSE	-0.44	0	0.731282	0.622741
68	Gcg	Glp1r	Unknown		FALSE	0.04	FALSE	0.96	FALSE	3.62	0	0.731282	0.622741
68	Gcg	Glp2r	Unknown		FALSE	0.04	FALSE	0.77	FALSE	-0.62	0	0.731282	0.622741
68	Gcg	Ide	Unknown		FALSE	0.04	TRUE	1.17	TRUE	0.95	1.06	0.911134	0.622741
68	Gcgr	Gcg	Unknown		FALSE	0.22	FALSE	-0.37	FALSE	0.98	0	0.731282	0.622741
68	Gdf1	Acvr2b	Unknown		FALSE	-0.59	FALSE	0.77	FALSE	-0.44	0	0.731282	0.622741
68	Gdf1	Bmpr2	Unknown		FALSE	-0.59	FALSE	-0.93	FALSE	-0.09	0	0.731282	0.622741
68	Gdf1	Htr4	Unknown		FALSE	-0.59	FALSE	-0.34	FALSE	-0.2	0	0.731282	0.622741
68	Gdf10	Acvr2b	Unknown		FALSE	0.86	FALSE	0.77	FALSE	-0.44	0	0.731282	0.622741
68	Gdf11	Acvr1b	Unknown		FALSE	-0.53	FALSE	-0.42	FALSE	-0.56	0	0.731282	0.622741
68	Gdf11	Acvr2a	Unknown		FALSE	-0.53	FALSE	0.54	FALSE	1.19	0	0.731282	0.622741
68	Gdf11	Acvr2b	Unknown		FALSE	-0.53	FALSE	0.77	FALSE	-0.44	0	0.731282	0.622741
68	Gdf2	Acvr2a	Unknown		FALSE	-0.08	FALSE	0.54	FALSE	1.19	0	0.731282	0.622741
68	Gdf2	Acvr2b	Unknown		FALSE	-0.08	FALSE	0.77	FALSE	-0.44	0	0.731282	0.622741
68	Gdf2	Acvrl1	Unknown		FALSE	-0.08	FALSE	0.36	FALSE	-0.76	0	0.731282	0.622741
68	Gdf2	Bmpr2	Unknown		FALSE	-0.08	FALSE	-0.93	FALSE	-0.09	0	0.731282	0.622741
68	Gdf3	Acvr2b	Unknown		FALSE	0.34	FALSE	0.77	FALSE	-0.44	0	0.731282	0.622741
68	Gdf3	Tdgf1	Unknown		FALSE	0.34	FALSE	0.62	FALSE	-1.03	0	0.731282	0.622741
68	Gdf5	Acvr2a	Unknown		FALSE	-0.41	FALSE	0.54	FALSE	1.19	0	0.731282	0.622741
68	Gdf5	Acvr2b	Unknown		FALSE	-0.41	FALSE	0.77	FALSE	-0.44	0	0.731282	0.622741
68	Gdf5	Bmpr1b	Unknown		FALSE	-0.41	FALSE	-0.91	FALSE	-0.31	0	0.731282	0.622741
68	Gdf5	Bmpr2	Unknown		FALSE	-0.41	FALSE	-0.93	FALSE	-0.09	0	0.731282	0.622741
68	Gdf5	Ror2	Unknown		FALSE	-0.41	FALSE	0.87	FALSE	-0.86	0	0.731282	0.622741
68	Gdf6	Acvr2a	Unknown		FALSE	-0.81	FALSE	0.54	FALSE	1.19	0	0.731282	0.622741
68	Gdf6	Acvr2b	Unknown		FALSE	-0.81	FALSE	0.77	FALSE	-0.44	0	0.731282	0.622741
68	Gdf6	Bmpr1b	Unknown		FALSE	-0.81	FALSE	-0.91	FALSE	-0.31	0	0.731282	0.622741
68	Gdf6	Bmpr2	Unknown		FALSE	-0.81	FALSE	-0.93	FALSE	-0.09	0	0.731282	0.622741
68	Gdf7	Acvr2a	Unknown		FALSE	-0.96	FALSE	0.54	FALSE	1.19	0	0.731282	0.622741
68	Gdf7	Acvr2b	Unknown		FALSE	-0.96	FALSE	0.77	FALSE	-0.44	0	0.731282	0.622741
68	Gdf7	Bmpr1b	Unknown		FALSE	-0.96	FALSE	-0.91	FALSE	-0.31	0	0.731282	0.622741
68	Gdf7	Bmpr2	Unknown		FALSE	-0.96	FALSE	-0.93	FALSE	-0.09	0	0.731282	0.622741
68	Gdf9	Acvr2a	Unknown		FALSE	0.28	FALSE	0.54	FALSE	1.19	0	0.731282	0.622741
68	Gdf9	Bmpr1b	Unknown		FALSE	0.28	FALSE	-0.91	FALSE	-0.31	0	0.731282	0.622741
68	Gdf9	Bmpr2	Unknown		FALSE	0.28	FALSE	-0.93	FALSE	-0.09	0	0.731282	0.622741
68	Gdnf	Gfra1	Unknown		FALSE	-1.21	FALSE	-0.06	FALSE	0.61	0	0.731282	0.622741
68	Gdnf	Gfra2	Unknown		FALSE	-1.21	FALSE	0.21	FALSE	-0.45	0	0.731282	0.622741
68	Gdnf	Ncam1	Unknown		FALSE	-1.21	FALSE	-0.54	TRUE	0.44	0.22	0.772243	0.622741
68	Gdnf	Ret	Unknown		FALSE	-1.21	FALSE	0.34	FALSE	-0.58	0	0.731282	0.622741
68	Gfra1	Artn	Unknown		FALSE	-0.01	FALSE	-0.07	TRUE	0.39	0.195	0.769529	0.622741
68	Gfra1	Gdnf	Unknown		FALSE	-0.01	FALSE	-0.9	FALSE	-0.5	0	0.731282	0.622741
68	Gfra1	Ncam1	Unknown		FALSE	-0.01	FALSE	-0.54	TRUE	0.44	0.22	0.772243	0.622741
68	Gfra1	Nrtn	Unknown		FALSE	-0.01	FALSE	1.8	FALSE	1.56	0	0.731282	0.622741
68	Gfra2	Gdnf	Unknown		FALSE	-0.19	FALSE	-0.9	FALSE	-0.5	0	0.731282	0.622741
68	Gfra2	Nrtn	Unknown		FALSE	-0.19	FALSE	1.8	FALSE	1.56	0	0.731282	0.622741
68	Gfra3	Artn	Unknown		FALSE	1.12	FALSE	-0.07	TRUE	0.39	0.195	0.769529	0.622741
68	Gh	Ghr	Unknown		FALSE	0.51	TRUE	0.65	FALSE	-0.75	0.325	0.804124	0.622741
68	Gh	Prlr	Unknown		FALSE	0.51	FALSE	-0.08	FALSE	-0.78	0	0.731282	0.622741
68	Ghr	Gh	Unknown		FALSE	0.01	FALSE	0.61	FALSE	-0.5	0	0.731282	0.622741
68	Ghrh	Ghrhr	Unknown		FALSE	1.07	FALSE	-0.71	FALSE	-0.75	0	0.731282	0.622741
68	Ghrh	Vipr1	Unknown		FALSE	1.07	FALSE	-0.76	FALSE	-0.66	0	0.731282	0.622741
68	Ghrhr	Ghrh	Unknown		FALSE	-0.56	FALSE	0.69	FALSE	-0.12	0	0.731282	0.622741
68	Ghrl	Ace2	Unknown		FALSE	0.25	FALSE	0.27	FALSE	-0.09	0	0.731282	0.622741
68	Ghrl	Ghsr	Unknown		FALSE	0.25	FALSE	1.33	FALSE	0.7	0	0.731282	0.622741
68	Ghrl	Gpr39	Unknown		FALSE	0.25	FALSE	0.4	TRUE	0.32	0.16	0.763599	0.622741
68	Ghrl	Ptger3	Unknown		FALSE	0.25	FALSE	0.7	FALSE	-0.02	0	0.731282	0.622741
68	Ghrl	Ptgir	Unknown		FALSE	0.25	FALSE	-1.51	FALSE	0.03	0	0.731282	0.622741
68	Ghrl	Tbxa2r	Unknown		FALSE	0.25	FALSE	-0.71	FALSE	0.58	0	0.731282	0.622741
68	Ghsr	Cort	Unknown		FALSE	1.12	FALSE	0.3	FALSE	-0.55	0	0.731282	0.622741
68	Ghsr	Ghrl	Unknown		FALSE	1.12	FALSE	0.06	FALSE	-0.34	0	0.731282	0.622741
68	Ghsr	Leap2	Unknown		FALSE	1.12	FALSE	-1.09	FALSE	-0.73	0	0.731282	0.622741
68	Gip	Dpp4	Unknown		FALSE	0.96	FALSE	0.43	FALSE	1	0	0.731282	0.622741
68	Gip	Gipr	Unknown		FALSE	0.96	FALSE	-0.94	FALSE	-0.82	0	0.731282	0.622741
68	Gipr	Gip	Unknown		FALSE	-0.55	FALSE	-0.35	FALSE	0.16	0	0.731282	0.622741
68	Glp1r	Gcg	Unknown		FALSE	0	FALSE	-0.37	FALSE	0.98	0	0.731282	0.622741
68	Glp2r	Gcg	Unknown		FALSE	0.73	FALSE	-0.37	FALSE	0.98	0	0.731282	0.622741
68	Glra2	Fam3c	Unknown		FALSE	1.27	TRUE	-0.01	TRUE	0.77	0.38	0.816592	0.622741
68	Gnai2	Adcy1	Unknown		TRUE	0.12	FALSE	-0.18	FALSE	0.1	0.12	0.758897	0.622741
68	Gnai2	Adora1	Unknown		TRUE	0.12	FALSE	0	FALSE	0.46	0.12	0.758897	0.622741
68	Gnai2	Adra2a	Unknown		TRUE	0.12	FALSE	-0.48	FALSE	0.03	0.12	0.758897	0.622741
68	Gnai2	Adra2b	Unknown		TRUE	0.12	FALSE	0.68	FALSE	0.1	0.12	0.758897	0.622741
68	Gnai2	Agtr2	Unknown		TRUE	0.12	FALSE	0.44	FALSE	-0.11	0.12	0.758897	0.622741
68	Gnai2	C5ar1	Unknown		TRUE	0.12	FALSE	-0.17	FALSE	-0.14	0.12	0.758897	0.622741
68	Gnai2	Cav1	Unknown		TRUE	0.12	TRUE	0.45	TRUE	-0.27	0.21	0.772167	0.622741
68	Gnai2	Ccr5	Unknown		TRUE	0.12	FALSE	-0.3	FALSE	-0.08	0.12	0.758897	0.622741
68	Gnai2	Cnr1	Unknown		TRUE	0.12	FALSE	-1.68	FALSE	0.14	0.12	0.758897	0.622741
68	Gnai2	Cxcr1	Unknown		TRUE	0.12	FALSE	-1.05	FALSE	-0.93	0.12	0.758897	0.622741
68	Gnai2	Ednra	Unknown		TRUE	0.12	FALSE	-0.59	FALSE	0.08	0.12	0.758897	0.622741
68	Gnai2	Egfr	Unknown		TRUE	0.12	FALSE	-0.48	FALSE	-1.07	0.12	0.758897	0.622741
68	Gnai2	F2r	Unknown		TRUE	0.12	TRUE	0.81	TRUE	0.49	0.77	0.865845	0.622741
68	Gnai2	Fpr1	Unknown		TRUE	0.12	FALSE	0.37	FALSE	1.8	0.12	0.758897	0.622741
68	Gnai2	Lhcgr	Unknown		TRUE	0.12	FALSE	1.24	FALSE	1.36	0.12	0.758897	0.622741
68	Gnai2	Lpar3	Unknown		TRUE	0.12	FALSE	0.14	FALSE	-0.31	0.12	0.758897	0.622741
68	Gnai2	Mtnr1a	Unknown		TRUE	0.12	FALSE	-0.3	FALSE	-0.76	0.12	0.758897	0.622741
68	Gnai2	Mtnr1b	Unknown		TRUE	0.12	FALSE	-0.34	FALSE	0.62	0.12	0.758897	0.622741
68	Gnai2	Oprd1	Unknown		TRUE	0.12	FALSE	-0.26	FALSE	-0.07	0.12	0.758897	0.622741
68	Gnai2	Oprm1	Unknown		TRUE	0.12	FALSE	0.88	FALSE	-0.08	0.12	0.758897	0.622741
68	Gnai2	P2ry12	Unknown		TRUE	0.12	FALSE	0.89	FALSE	-0.36	0.12	0.758897	0.622741
68	Gnai2	Tbxa2r	Unknown		TRUE	0.12	FALSE	-0.71	FALSE	0.58	0.12	0.758897	0.622741
68	Gnai2	Tshr	Unknown		TRUE	0.12	FALSE	-0.57	FALSE	0.03	0.12	0.758897	0.622741
68	Gnrh1	Gnrhr	Unknown		FALSE	0.37	FALSE	1.32	FALSE	-0.13	0	0.731282	0.622741
68	Gnrhr	Gnrh1	Unknown		FALSE	-0.04	FALSE	-0.31	FALSE	-0.19	0	0.731282	0.622741
68	Gp1ba	F11	Unknown		FALSE	1.43	FALSE	-0.81	FALSE	-0.34	0	0.731282	0.622741
68	Gp1ba	F12	Unknown		FALSE	1.43	FALSE	0.14	FALSE	0.7	0	0.731282	0.622741
68	Gp1ba	F2	Unknown		FALSE	1.43	FALSE	-0.23	FALSE	0.5	0	0.731282	0.622741
68	Gp1ba	Itgam	Unknown		FALSE	1.43	FALSE	0.86	FALSE	-0.2	0	0.731282	0.622741
68	Gp1ba	Kng1	Unknown		FALSE	1.43	FALSE	0.63	FALSE	0.09	0	0.731282	0.622741
68	Gp1ba	Vwf	Unknown		FALSE	1.43	FALSE	-1.53	FALSE	0.16	0	0.731282	0.622741
68	Gp1bb	F2	Unknown		FALSE	-0.09	FALSE	-0.23	FALSE	0.5	0	0.731282	0.622741
68	Gp1bb	Vwf	Unknown		FALSE	-0.09	FALSE	-1.53	FALSE	0.16	0	0.731282	0.622741
68	Gp6	Col1a1	Unknown		FALSE	-0.32	FALSE	-0.17	TRUE	0.18	0.09	0.758897	0.622741
68	Gp9	F2	Unknown		FALSE	-1.71	FALSE	-0.23	FALSE	0.5	0	0.731282	0.622741
68	Gpc1	App	Unknown		TRUE	0.55	TRUE	-0.56	TRUE	0.3	0.42	0.828447	0.622741
68	Gpc1	Slit1	Unknown		TRUE	0.55	FALSE	-0.46	FALSE	0.79	0.55	0.845317	0.622741
68	Gpc1	Slit2	Unknown		TRUE	0.55	FALSE	-0.5	FALSE	0.17	0.55	0.845317	0.622741
68	Gpc1	Vegfa	Unknown		TRUE	0.55	TRUE	2.8	TRUE	0.4	2.15	0.996616	0.622741
68	Gpc4	Fgf2	Unknown		FALSE	-2.7	FALSE	-0.16	FALSE	-0.42	0	0.731282	0.622741
68	Gpc5	Shh	Unknown		FALSE	-0.26	FALSE	-0.04	FALSE	-0.59	0	0.731282	0.622741
68	Gpha2	Adgrv1	Unknown		FALSE	0.72	FALSE	1.09	FALSE	-0.15	0	0.731282	0.622741
68	Gpha2	Epha6	Unknown		FALSE	0.72	FALSE	-1.19	FALSE	-0.49	0	0.731282	0.622741
68	Gpha2	Tshr	Unknown		FALSE	0.72	FALSE	-0.57	FALSE	0.03	0	0.731282	0.622741
68	Gphb5	Tshr	Unknown		FALSE	0.16	FALSE	-0.57	FALSE	0.03	0	0.731282	0.622741
68	Gpihbp1	Lpl	Unknown		FALSE	-0.37	FALSE	-1.01	FALSE	0.47	0	0.731282	0.622741
68	Gpr1	Rarres2	Unknown		FALSE	0.04	FALSE	-0.51	FALSE	-0.96	0	0.731282	0.622741
68	Gpr101	Ccl4	Unknown		FALSE	0.56	FALSE	0.36	FALSE	-0.02	0	0.731282	0.622741
68	Gpr135	Kng1	Unknown		FALSE	0.24	FALSE	0.63	FALSE	0.09	0	0.731282	0.622741
68	Gpr151	Ccl4	Unknown		FALSE	1.55	FALSE	0.36	FALSE	-0.02	0	0.731282	0.622741
68	Gpr151	Gal	Unknown		FALSE	1.55	FALSE	-0.89	FALSE	1.17	0	0.731282	0.622741
68	Gpr152	Adipoq	Unknown		FALSE	0.03	FALSE	-0.42	FALSE	-0.46	0	0.731282	0.622741
68	Gpr152	Bdnf	Unknown		FALSE	0.03	FALSE	0.78	TRUE	0.46	0.23	0.773983	0.622741
68	Gpr152	Bmp10	Unknown		FALSE	0.03	FALSE	-0.6	FALSE	0.07	0	0.731282	0.622741
68	Gpr152	Ccl4	Unknown		FALSE	0.03	FALSE	0.36	FALSE	-0.02	0	0.731282	0.622741
68	Gpr152	Gast	Unknown		FALSE	0.03	FALSE	0.22	FALSE	-0.2	0	0.731282	0.622741
68	Gpr152	Ifna15	Unknown		FALSE	0.03	FALSE	-0.42	FALSE	1	0	0.731282	0.622741
68	Gpr152	Ifna9	Unknown		FALSE	0.03	FALSE	0.67	FALSE	0.58	0	0.731282	0.622741
68	Gpr152	Ifnab	Unknown		FALSE	0.03	FALSE	0.48	FALSE	-1.18	0	0.731282	0.622741
68	Gpr152	Igf2	Unknown		FALSE	0.03	FALSE	0.75	FALSE	-0.35	0	0.731282	0.622741
68	Gpr19	Enho	Unknown		FALSE	-1.57	FALSE	-1.21	FALSE	0.29	0	0.731282	0.622741
68	Gpr35	Cxcl17	Unknown		TRUE	0.46	FALSE	-0.22	FALSE	0.21	0.46	0.8353	0.622741
68	Gpr37	Psap	Unknown		FALSE	0.1	TRUE	-0.6	TRUE	0.8	0.1	0.758897	0.622741
68	Gpr37l1	Psap	Unknown		FALSE	0.08	TRUE	-0.6	TRUE	0.8	0.1	0.758897	0.622741
68	Gpr39	Ghrl	Unknown		FALSE	0.78	FALSE	0.06	FALSE	-0.34	0	0.731282	0.622741
68	Gprc5b	Cd70	Unknown		FALSE	0.55	FALSE	1.33	FALSE	1.17	0	0.731282	0.622741
68	Gprc5d	Ccl4	Unknown		FALSE	1.27	FALSE	0.36	FALSE	-0.02	0	0.731282	0.622741
68	Grem1	Kdr	Unknown		FALSE	0.48	FALSE	-1.3	FALSE	-0.05	0	0.731282	0.622741
68	Grin2a	Il16	Unknown		FALSE	0.58	FALSE	-0.71	FALSE	0.43	0	0.731282	0.622741
68	Grin2b	Il16	Unknown		FALSE	0.16	FALSE	-0.71	FALSE	0.43	0	0.731282	0.622741
68	Grin2b	Vegfa	Unknown		FALSE	0.16	TRUE	2.8	TRUE	0.4	1.6	0.961542	0.622741
68	Grin2d	Il16	Unknown		FALSE	0.05	FALSE	-0.71	FALSE	0.43	0	0.731282	0.622741
68	Grp	Brs3	Unknown		FALSE	0.7	FALSE	0.01	FALSE	0.4	0	0.731282	0.622741
68	Grp	Grpr	Unknown		FALSE	0.7	FALSE	0.4	FALSE	-0.69	0	0.731282	0.622741
68	Grp	Nmbr	Unknown		FALSE	0.7	FALSE	-0.08	FALSE	-0.19	0	0.731282	0.622741
68	Grpr	Grp	Unknown		FALSE	-0.21	FALSE	0.43	FALSE	-1.48	0	0.731282	0.622741
68	Grpr	Nmb	Unknown		FALSE	-0.21	FALSE	-0.73	FALSE	-0.81	0	0.731282	0.622741
68	Guca2a	Gucy2c	Unknown		FALSE	0.93	FALSE	0.03	FALSE	0.25	0	0.731282	0.622741
68	Guca2b	Gucy2c	Unknown		FALSE	-0.69	FALSE	0.03	FALSE	0.25	0	0.731282	0.622741
68	Guca2b	Gucy2e	Unknown		FALSE	-0.69	FALSE	0.16	FALSE	-1.01	0	0.731282	0.622741
68	Gucy2c	Guca2a	Unknown		FALSE	0.54	FALSE	0.36	FALSE	0.19	0	0.731282	0.622741
68	Gucy2c	Guca2b	Unknown		FALSE	0.54	FALSE	0.2	FALSE	0.34	0	0.731282	0.622741
68	Gucy2e	Guca2b	Unknown		FALSE	-1.72	FALSE	0.2	FALSE	0.34	0	0.731282	0.622741
68	Havcr1	Cd300lb	Unknown		FALSE	1.06	FALSE	-0.57	FALSE	-0.22	0	0.731282	0.622741
68	Havcr1	Timd4	Unknown		FALSE	1.06	FALSE	0.16	FALSE	-0.43	0	0.731282	0.622741
68	Hbegf	Egfr	Unknown		TRUE	0.43	FALSE	-0.48	FALSE	-1.07	0.43	0.831065	0.622741
68	Hbegf	Erbb2	Unknown		TRUE	0.43	FALSE	-0.11	FALSE	-0.69	0.43	0.831065	0.622741
68	Hbegf	Erbb4	Unknown		TRUE	0.43	FALSE	-0.13	FALSE	-1.51	0.43	0.831065	0.622741
68	Hc	C5ar1	Unknown		FALSE	0.39	FALSE	-0.17	FALSE	-0.14	0	0.731282	0.622741
68	Hc	C5ar2	Unknown		FALSE	0.39	FALSE	2	FALSE	-0.56	0	0.731282	0.622741
68	Hcrt	Hcrtr1	Unknown		FALSE	-0.14	FALSE	1.13	FALSE	0.99	0	0.731282	0.622741
68	Hcrt	Hcrtr2	Unknown		FALSE	-0.14	FALSE	-0.48	FALSE	-1.31	0	0.731282	0.622741
68	Hcrt	Npffr2	Unknown		FALSE	-0.14	FALSE	0.17	FALSE	0.18	0	0.731282	0.622741
68	Hcrtr1	Hcrt	Unknown		FALSE	0.17	FALSE	-0.78	FALSE	-0.44	0	0.731282	0.622741
68	Hcrtr2	Hcrt	Unknown		FALSE	0.96	FALSE	-0.78	FALSE	-0.44	0	0.731282	0.622741
68	Hcst	Mill1	Unknown		TRUE	0.68	FALSE	1.96	FALSE	0.39	0.68	0.863615	0.622741
68	Hcst	Mill2	Unknown		TRUE	0.68	FALSE	-1.27	FALSE	-0.08	0.68	0.863615	0.622741
68	Hcst	Raet1e	Unknown		TRUE	0.68	TRUE	1.75	FALSE	0.11	1.555	0.958097	0.622741
68	Hgf	Sdc1	Unknown		FALSE	0.58	TRUE	-0.08	TRUE	0.72	0.32	0.803331	0.622741
68	Hgf	St14	Unknown		FALSE	0.58	FALSE	-0.33	FALSE	-0.41	0	0.731282	0.622741
68	Hhip	Dhh	Unknown		FALSE	0.69	FALSE	-0.43	FALSE	-0.37	0	0.731282	0.622741
68	Hhip	Ihh	Unknown		FALSE	0.69	FALSE	-0.32	FALSE	-0.59	0	0.731282	0.622741
68	Hhip	Shh	Unknown		FALSE	0.69	FALSE	-0.04	FALSE	-0.59	0	0.731282	0.622741
68	Hmgb1	Sdc1	Unknown		TRUE	-0.09	TRUE	-0.08	TRUE	0.72	0.23	0.773983	0.622741
68	Hp	Cd163	Unknown		FALSE	0.45	FALSE	0.16	FALSE	-0.25	0	0.731282	0.622741
68	Hp	Itgam	Unknown		FALSE	0.45	FALSE	0.86	FALSE	-0.2	0	0.731282	0.622741
68	Hras	Agtr1a	Unknown		TRUE	0.61	FALSE	0.78	FALSE	0.42	0.61	0.851551	0.622741
68	Hras	Agtr1b	Unknown		TRUE	0.61	FALSE	0.71	FALSE	-1.14	0.61	0.851551	0.622741
68	Hras	Cav1	Unknown		TRUE	0.61	TRUE	0.45	TRUE	-0.27	0.7	0.864528	0.622741
68	Hras	Insr	Unknown		TRUE	0.61	TRUE	-0.01	FALSE	-0.82	0.605	0.851469	0.622741
68	Hrg	Fcgr1	Unknown		FALSE	0.55	FALSE	0.35	FALSE	-0.52	0	0.731282	0.622741
68	Hspg2	Col13a1	Unknown		TRUE	1.17	FALSE	-1.24	FALSE	1.55	1.17	0.919396	0.622741
68	Hspg2	Itga2	Unknown		TRUE	1.17	FALSE	-1.43	FALSE	-0.81	1.17	0.919396	0.622741
68	Hspg2	Itgb1	Unknown		TRUE	1.17	TRUE	0.04	TRUE	1.48	1.93	0.986486	0.622741
68	Iapp	Calcr	Unknown		FALSE	0.58	FALSE	0.73	FALSE	-0.62	0	0.731282	0.622741
68	Iapp	Ramp1	Unknown		FALSE	0.58	FALSE	-0.72	FALSE	-0.67	0	0.731282	0.622741
68	Iapp	Ramp2	Unknown		FALSE	0.58	FALSE	0.26	FALSE	-0.31	0	0.731282	0.622741
68	Icam1	Areg	Unknown		TRUE	0.66	TRUE	0.67	TRUE	-0.66	0.665	0.861619	0.622741
68	Icam1	Il2ra	Unknown		TRUE	0.66	FALSE	-0.31	FALSE	-0.07	0.66	0.860389	0.622741
68	Icam1	Itgal	Unknown		TRUE	0.66	FALSE	0.43	FALSE	0.38	0.66	0.860389	0.622741
68	Icam1	Itgam	Unknown		TRUE	0.66	FALSE	0.86	FALSE	-0.2	0.66	0.860389	0.622741
68	Icam1	Itgax	Unknown		TRUE	0.66	FALSE	-0.67	FALSE	-0.25	0.66	0.860389	0.622741
68	Icam1	Itgb2	Unknown		TRUE	0.66	TRUE	-1.09	FALSE	0.91	0.115	0.758897	0.622741
68	Icam1	Spn	Unknown		TRUE	0.66	TRUE	-0.12	FALSE	0.61	0.6	0.849728	0.622741
68	Icam2	Itgal	Unknown		TRUE	0.12	FALSE	0.43	FALSE	0.38	0.12	0.758897	0.622741
68	Icam2	Itgam	Unknown		TRUE	0.12	FALSE	0.86	FALSE	-0.2	0.12	0.758897	0.622741
68	Icam4	Itga2b	Unknown		FALSE	0.56	FALSE	-0.06	FALSE	-0.17	0	0.731282	0.622741
68	Icam4	Itga4	Unknown		FALSE	0.56	FALSE	0.15	FALSE	1.43	0	0.731282	0.622741
68	Icam4	Itgal	Unknown		FALSE	0.56	FALSE	0.43	FALSE	0.38	0	0.731282	0.622741
68	Icam4	Itgam	Unknown		FALSE	0.56	FALSE	0.86	FALSE	-0.2	0	0.731282	0.622741
68	Icam4	Itgb1	Unknown		FALSE	0.56	TRUE	0.04	TRUE	1.48	0.76	0.864528	0.622741
68	Icam4	Itgb3	Unknown		FALSE	0.56	TRUE	0.39	FALSE	0.15	0.195	0.769529	0.622741
68	Icam5	Itgal	Unknown		FALSE	-0.53	FALSE	0.43	FALSE	0.38	0	0.731282	0.622741
68	Icos	Icosl	CTL-activating	Phase III	TRUE	1.56	FALSE	-1.21	FALSE	0.9	1.56	0.958296	0.622741
68	Icos	Tnf	Unknown		TRUE	1.56	FALSE	-0.25	FALSE	1.34	1.56	0.958296	0.622741
68	Ide	Ccl6	Unknown		TRUE	0.01	FALSE	1.25	FALSE	0.45	0.01	0.735779	0.622741
68	Ide	Ccl9	Unknown		TRUE	0.01	FALSE	0.27	TRUE	0.19	0.105	0.758897	0.622741
68	Ide	Gcg	Unknown		TRUE	0.01	FALSE	-0.37	FALSE	0.98	0.01	0.735779	0.622741
68	Ifna11	Gpr152	Unknown		FALSE	1.38	FALSE	-0.11	FALSE	0.33	0	0.731282	0.622741
68	Ifna12	Gpr152	Unknown		FALSE	0.8	FALSE	-0.11	FALSE	0.33	0	0.731282	0.622741
68	Ifna15	Gpr152	Unknown		FALSE	0.68	FALSE	-0.11	FALSE	0.33	0	0.731282	0.622741
68	Ifna9	Gpr152	Unknown		FALSE	-2.28	FALSE	-0.11	FALSE	0.33	0	0.731282	0.622741
68	Ifnab	Gpr152	Unknown		FALSE	0.77	FALSE	-0.11	FALSE	0.33	0	0.731282	0.622741
68	Ifnar1	Ifna13	CTL-activating		TRUE	0.85	FALSE	1.93	FALSE	-0.07	0.85	0.881639	0.622741
68	Ifnar1	Ifna14	CTL-activating		TRUE	0.85	FALSE	0.76	FALSE	0.49	0.85	0.881639	0.622741
68	Ifnar1	Ifna15	CTL-activating		TRUE	0.85	FALSE	-0.42	FALSE	1	0.85	0.881639	0.622741
68	Ifnar1	Ifna16	CTL-activating		TRUE	0.85	FALSE	0.1	FALSE	0.15	0.85	0.881639	0.622741
68	Ifnar1	Ifna2	CTL-activating	Approved for other cancer	TRUE	0.85	FALSE	-0.6	FALSE	-0.22	0.85	0.881639	0.622741
68	Ifnar1	Ifna4	CTL-activating		TRUE	0.85	FALSE	0.83	FALSE	0.18	0.85	0.881639	0.622741
68	Ifnar1	Ifna5	CTL-activating		TRUE	0.85	FALSE	1.39	FALSE	0	0.85	0.881639	0.622741
68	Ifnar1	Ifna7	CTL-activating		TRUE	0.85	FALSE	-0.6	FALSE	0.04	0.85	0.881639	0.622741
68	Ifnar1	Ifna9	CTL-activating		TRUE	0.85	FALSE	0.67	FALSE	0.58	0.85	0.881639	0.622741
68	Ifnar1	Ifnab	Unknown		TRUE	0.85	FALSE	0.48	FALSE	-1.18	0.85	0.881639	0.622741
68	Ifnar1	Ifnb1	CTL-activating		TRUE	0.85	FALSE	2.27	FALSE	-0.27	0.85	0.881639	0.622741
68	Ifnar1	Ifne	Unknown		TRUE	0.85	FALSE	0.53	FALSE	-0.15	0.85	0.881639	0.622741
68	Ifnar1	Ifnk	Unknown		TRUE	0.85	FALSE	1.21	FALSE	-0.21	0.85	0.881639	0.622741
68	Ifnar2	Ifna13	CTL-activating		TRUE	0.33	FALSE	1.93	FALSE	-0.07	0.33	0.804124	0.622741
68	Ifnar2	Ifna14	CTL-activating		TRUE	0.33	FALSE	0.76	FALSE	0.49	0.33	0.804124	0.622741
68	Ifnar2	Ifna15	CTL-activating		TRUE	0.33	FALSE	-0.42	FALSE	1	0.33	0.804124	0.622741
68	Ifnar2	Ifna16	CTL-activating		TRUE	0.33	FALSE	0.1	FALSE	0.15	0.33	0.804124	0.622741
68	Ifnar2	Ifna2	CTL-activating	Approved for other cancer	TRUE	0.33	FALSE	-0.6	FALSE	-0.22	0.33	0.804124	0.622741
68	Ifnar2	Ifna4	CTL-activating		TRUE	0.33	FALSE	0.83	FALSE	0.18	0.33	0.804124	0.622741
68	Ifnar2	Ifna5	CTL-activating		TRUE	0.33	FALSE	1.39	FALSE	0	0.33	0.804124	0.622741
68	Ifnar2	Ifna7	CTL-activating		TRUE	0.33	FALSE	-0.6	FALSE	0.04	0.33	0.804124	0.622741
68	Ifnar2	Ifna9	CTL-activating		TRUE	0.33	FALSE	0.67	FALSE	0.58	0.33	0.804124	0.622741
68	Ifnar2	Ifnab	Unknown		TRUE	0.33	FALSE	0.48	FALSE	-1.18	0.33	0.804124	0.622741
68	Ifnar2	Ifnb1	CTL-activating		TRUE	0.33	FALSE	2.27	FALSE	-0.27	0.33	0.804124	0.622741
68	Ifnar2	Ifne	Unknown		TRUE	0.33	FALSE	0.53	FALSE	-0.15	0.33	0.804124	0.622741
68	Ifnar2	Ifnk	Unknown		TRUE	0.33	FALSE	1.21	FALSE	-0.21	0.33	0.804124	0.622741
68	Ifne	Adgrv1	Unknown		FALSE	0.32	FALSE	1.09	FALSE	-0.15	0	0.731282	0.622741
68	Ifngr1	Ifng	Unknown		TRUE	0.11	FALSE	-0.88	FALSE	-0.1	0.11	0.758897	0.622741
68	Ifngr2	Ifng	Unknown		TRUE	0.68	FALSE	-0.88	FALSE	-0.1	0.68	0.863615	0.622741
68	Ifnl2	Ifnlr1	Unknown		FALSE	0.42	FALSE	-1.9	FALSE	-0.34	0	0.731282	0.622741
68	Ifnl2	Il10rb	Unknown		FALSE	0.42	TRUE	0.07	FALSE	-0.44	0.035	0.744702	0.622741
68	Ifnl3	Ifnlr1	Unknown		FALSE	0.75	FALSE	-1.9	FALSE	-0.34	0	0.731282	0.622741
68	Ifnl3	Il10rb	Unknown		FALSE	0.75	TRUE	0.07	FALSE	-0.44	0.035	0.744702	0.622741
68	Ifnlr1	Ifnl2	Unknown		FALSE	-0.12	FALSE	0.31	FALSE	0.71	0	0.731282	0.622741
68	Ifnlr1	Ifnl3	Unknown		FALSE	-0.12	FALSE	0.87	FALSE	-0.3	0	0.731282	0.622741
68	Igf1r	Cdh1	Unknown		TRUE	1.06	FALSE	1.69	FALSE	-0.16	1.06	0.911134	0.622741
68	Igf1r	Gnai2	Unknown		TRUE	1.06	TRUE	-0.27	TRUE	-0.63	0.61	0.851551	0.622741
68	Igf1r	Gpc3	Unknown		TRUE	1.06	FALSE	-0.67	FALSE	0.34	1.06	0.911134	0.622741
68	Igf1r	Igf1	Unknown		TRUE	1.06	FALSE	0.05	FALSE	-0.23	1.06	0.911134	0.622741
68	Igf1r	Igf2	Unknown		TRUE	1.06	FALSE	0.75	FALSE	-0.35	1.06	0.911134	0.622741
68	Igf1r	Ins1	Unknown		TRUE	1.06	FALSE	0.09	FALSE	-0.12	1.06	0.911134	0.622741
68	Igf1r	Ins2	Unknown		TRUE	1.06	FALSE	-0.44	FALSE	-1.12	1.06	0.911134	0.622741
68	Igf2	Gpr152	Unknown		FALSE	0.33	FALSE	-0.11	FALSE	0.33	0	0.731282	0.622741
68	Igf2r	Igf2	Unknown		TRUE	0.55	FALSE	0.75	FALSE	-0.35	0.55	0.845317	0.622741
68	Igf2r	Plau	Unknown		TRUE	0.55	TRUE	-1.24	TRUE	0.14	3.92523e-17	0.731282	0.622741
68	Igfl3	Igflr1	Unknown		FALSE	-0.78	FALSE	0.28	FALSE	0.55	0	0.731282	0.622741
68	Igflr1	Igfl3	Unknown		FALSE	0.76	FALSE	1.23	FALSE	-0.08	0	0.731282	0.622741
68	Ihh	Boc	Unknown		FALSE	0.36	FALSE	0.1	FALSE	-0.54	0	0.731282	0.622741
68	Ihh	Cdon	Unknown		FALSE	0.36	FALSE	-0.97	FALSE	0.87	0	0.731282	0.622741
68	Ihh	Ptch1	Unknown		FALSE	0.36	FALSE	0.43	FALSE	0.66	0	0.731282	0.622741
68	Ihh	Ptch2	Unknown		FALSE	0.36	FALSE	-0.55	FALSE	0.71	0	0.731282	0.622741
68	Il10	Il10ra	Unknown		FALSE	0.35	FALSE	-1.32	FALSE	-0.13	0	0.731282	0.622741
68	Il10	Il10rb	Unknown		FALSE	0.35	TRUE	0.07	FALSE	-0.44	0.035	0.744702	0.622741
68	Il11ra1	Il11	CTL-suppressive		FALSE	-1.76	FALSE	-0.55	FALSE	-0.13	0	0.731282	0.622741
68	Il12a	Il12rb1	Unknown		FALSE	0.21	FALSE	0.27	FALSE	0.16	0	0.731282	0.622741
68	Il12a	Il12rb2	Unknown		FALSE	0.21	FALSE	-0.7	FALSE	0.81	0	0.731282	0.622741
68	Il12b	Il12rb1	Unknown		TRUE	0.36	FALSE	0.27	FALSE	0.16	0.36	0.810378	0.622741
68	Il12b	Il12rb2	Unknown		TRUE	0.36	FALSE	-0.7	FALSE	0.81	0.36	0.810378	0.622741
68	Il12b	Il23r	Unknown		TRUE	0.36	FALSE	0.47	FALSE	-0.07	0.36	0.810378	0.622741
68	Il12rb1	Il12a	CTL-activating		TRUE	0.68	FALSE	1.49	FALSE	-0.45	0.68	0.863615	0.622741
68	Il12rb1	Il12b	CTL-activating		TRUE	0.68	FALSE	0.51	FALSE	0	0.68	0.863615	0.622741
68	Il12rb1	Il23a	Unknown		TRUE	0.68	FALSE	0.41	FALSE	-0.22	0.68	0.863615	0.622741
68	Il12rb2	Ebi3	Unknown		TRUE	0.2	FALSE	0.78	FALSE	1.56	0.2	0.769529	0.622741
68	Il12rb2	Il12a	CTL-activating		TRUE	0.2	FALSE	1.49	FALSE	-0.45	0.2	0.769529	0.622741
68	Il12rb2	Il12b	CTL-activating		TRUE	0.2	FALSE	0.51	FALSE	0	0.2	0.769529	0.622741
68	Il13	Il13ra2	Unknown		FALSE	-0.62	FALSE	0.5	FALSE	0.14	0	0.731282	0.622741
68	Il13	Il2rg	Unknown		FALSE	-0.62	TRUE	0.09	FALSE	-0.05	0.045	0.746666	0.622741
68	Il13	Il4ra	Unknown		FALSE	-0.62	FALSE	0.33	FALSE	0.14	0	0.731282	0.622741
[truncated: 2,826 more rows]
